# Supplementary material for: Memory in Leopard Geckos (Eublepharis macularius) in a Morris Water Maze Task
Source: Animals (Basel). 2025 Jul 8;15(14):2014. doi: 10.3390/ani15142014 (PMC12291964; doi:10.3390/ani15142014)
Supplement: Supplementary file 1 [file animals-15-02014-s001.zip]

Archive with 4 entries (2 files):
- animals-3682275-supplementary/
- animals-3682275-supplementary/Online resources/
- animals-3682275-supplementary/Online resources/File S1-Online resource_1.xlsx
- animals-3682275-supplementary/Online resources/File S2-Online Resource 2.pdf
