# Supplementary material for: Memory in Leopard Geckos (Eublepharis macularius) in a Morris Water Maze Task
Source: Animals (Basel). 2025 Jul 8;15(14):2014. doi: 10.3390/ani15142014 (PMC12291964; doi:10.3390/ani15142014)
Supplement: Supplementary file 1 [file animals-15-02014-s001.zip › animals-3682275-supplementary/Online resources/File S1-Online resource_1.xlsx]

## Sheet: data all
ID	found platform 1/0	Typ	Sex	Group	Weight	lnW	Date_recording	session_ID	Phase	direction	short/long	time_ethovision[s]	time (s)	Distance moved, center-point, Total (cm)	touch	lnTimeEth	lnTimeStop	lnDistance	velocityPhysical	lnVelocity	Session per phase	Manipulation
1000G	1	LAB	F	cues	52.26	3.95623	2012-06-07	1	aSTraining	S	short	89.32	75	863.342	0	4.49223	4.31749	6.76081	11.5112	2.44332
1000G	1	LAB	F	cues	52.26	3.95623	2012-06-14	2	aSTraining	Z	short	114.2	111	935.733	4	4.73795	4.70953	6.84133	8.43003	2.1318
1000G	1	LAB	F	cues	41.59	3.72786	2012-06-21	3	aSTraining	S	short	10.04	1	49.7399	0	2.30658	0	3.90681	49.7399	3.90681
1000G	1	LAB	F	cues	41.59	3.72786	2012-06-28	4	Training	J	long	93.28	110	946.438	10	4.53561	4.70048	6.85271	8.60398	2.15223
1000G	1	LAB	F	cues	41.59	3.72786	2012-07-05	5	Training	Z	short	103.96	119	718.469	11	4.64401	4.77912	6.57712	6.03755	1.798
1000G	1	LAB	F	cues	41.59	3.72786	2012-07-19	6	Training	J	long	113.16	121	829.718	12	4.7288	4.79579	6.72109	6.85717	1.9253
1000G	1	LAB	F	cues	43.47	3.77207	2012-07-26	7	Training	V	long	8.6	4	143.134	0	2.15176	1.38629	4.96378	35.7835	3.57749
1000G	1	LAB	F	cues	43.47	3.77207	2012-08-02	8	Training	V	long	105.12	109	509.645	11	4.6551	4.69135	6.23371	4.67564	1.54237
1000G	1	LAB	F	cues	43.47	3.77207	2012-08-09	9	Training	Z	short	61.4	56	350.163	5	4.11741	4.02535	5.8584	6.25291	1.83305
1000G	1	LAB	F	cues	43.47	3.77207	2012-08-13	10	Training	V	long	127.24	143	862.033	13	4.84608	4.96284	6.75929	6.0282	1.79645
1000G	1	LAB	F	cues	43.47	3.77207	2012-08-16	11	Training	J	long	72.2	68	395.889	6	4.27944	4.21951	5.98113	5.8219	1.76163
1000G	1	LAB	F	cues	43.47	3.77207	2012-08-20	12	Training	Z	long	50.48	47	298.15	7	3.92158	3.85015	5.6976	6.34362	1.84745
1000G	1	LAB	F	cues	43.47	3.77207	2012-08-23	13	Training	J	long	66.68	62	550.139	7	4.19991	4.12713	6.31017	8.87321	2.18304
1000G	1	LAB	F	cues	43.47	3.77207	2012-08-27	14	Training	V	long	123	119	1175.56	12	4.81218	4.77912	7.0695	9.87866	2.29038
1000G	1	LAB	F	cues	47.3	3.85651	2012-08-30	15	Training	S	short	168.76	165	1030.25	10	5.12848	5.10595	6.93756	6.24394	1.83161
1000G	1	LAB	F	cues	47.3	3.85651	2012-10-04	16	Training	Z	short	29.52	21	53.3435	3	3.38507	3.04452	3.97675	2.54017	0.93223
1000G	1	LAB	F	cues	47.3	3.85651	2012-10-08	17	Training	J	long	70.8	68	310.29	3	4.25986	4.21951	5.73751	4.56309	1.518
1000G	1	LAB	F	cues	47.3	3.85651	2012-10-15	18	FTraining	Z	short	203.64	265	1159.27	19	5.31635	5.57973	7.05555	4.3746	1.47582
1000G	1	LAB	F	cues	48.14	3.87411	2012-10-22	19	FTraining	S	short	55.44	63	412.157	5	4.0153	4.14313	6.0214	6.54217	1.87827
1000G	1	LAB	F	cues	48.14	3.87411	2012-10-25	20	FTraining	S	short	77.36	75	478.787	8	4.34847	4.31749	6.17126	6.38383	1.85377
1000G	1	LAB	F	cues	42.58	3.75138	2013-01-07	21	aCues4	S	short	67.92	66	951.08	4	4.21833	4.18965	6.8576	14.4103	2.66794
1000G	1	LAB	F	cues	42.58	3.75138	2013-01-10	22	aCues4	Z	short	104.92	105	1195.67	8	4.6532	4.65396	7.08646	11.3873	2.4325
1000G	1	LAB	F	cues	42.58	3.75138	2013-01-14	23	aCues4	J	long	171.84	172	2452.76	16	5.14656	5.14749	7.80497	14.2602	2.65747
1000G	1	LAB	F	cues	42.58	3.75138	2013-01-17	24	aCues4	S	short	22.92	17	262.512	1	3.13201	2.83321	5.5703	15.4419	2.73708
1000G	1	LAB	F	cues	44.49	3.79526	2013-01-21	25	Cues3	Z	short	96.52	95	1807.16	9	4.56975	4.55388	7.49951	19.0227	2.94563
1000G	1	LAB	F	cues	44.49	3.79526	2013-01-24	26	Cues3	V	long	63.96	61	560.387	8	4.15826	4.11087	6.32863	9.18667	2.21775
1000G	1	LAB	F	cues	44.49	3.79526	2013-01-28	27	Cues3	J	long	109.96	112	1058.11	9	4.70012	4.7185	6.96424	9.44741	2.24574
1000G	1	LAB	F	cues	44.49	3.79526	2013-01-31	28	Cues3	S	short	41.96	40	488.868	1	3.73672	3.68888	6.19209	12.2217	2.50321
1000G	1	LAB	F	cues	44.42	3.79369	2013-02-04	29	Cues3	V	long	86.96	85	475.48	7	4.46545	4.44265	6.16432	5.59388	1.72167
1000G	1	LAB	F	cues	44.42	3.79369	2013-02-07	30	Cues3	Z	short	52	48	509.779	5	3.95124	3.8712	6.23398	10.6204	2.36278
1000G	1	LAB	F	cues	44.42	3.79369	2013-02-11	31	Cues3	V	long	31.92	27	531.619	2	3.46323	3.29584	6.27593	19.6896	2.98009
1000G	1	LAB	F	cues	44.42	3.79369	2013-02-14	32	Cues3	S	short	14.96	13	129.26	0	2.70538	2.56495	4.86183	9.94308	2.29688
1000G	1	LAB	F	cues	41.31	3.7211	2013-02-18	33	Cues3	J	long	61.96	58	450.268	4	4.12649	4.06044	6.10984	7.76324	2.0494
1000G	1	LAB	F	cues	41.31	3.7211	2013-02-25	34	Cues3	V	long	88.96	86	1203.44	10	4.48819	4.45435	7.09294	13.9935	2.63859
1000G	1	LAB	F	cues	41.31	3.7211	2013-02-28	35	Cues2	Z	short	100.96	98	802.54	6	4.61472	4.58497	6.68778	8.18918	2.10281
1000G	1	LAB	F	cues	41.31	3.7211	2013-03-05	36	Cues2	J	long	33.96	29	370.391	3	3.52518	3.3673	5.91456	12.7721	2.54726
1000G	1	LAB	F	cues	45.11	3.8091	2013-03-12	37	Cues2	Z	short	143.96	141	977.302	8	4.96954	4.94876	6.8848	6.93122	1.93604
1000G	1	LAB	F	cues	45.11	3.8091	2013-03-14	38	Cues2	S	short	27.96	27	259.426	1	3.33077	3.29584	5.55847	9.60837	2.26263
1000G	1	LAB	F	cues	45.11	3.8091	2013-03-21	39	Cues2	J	long	75.96	75	656.986	4	4.33021	4.31749	6.48766	8.75981	2.17017
1000G	1	LAB	F	cues	45.11	3.8091	2013-03-26	40	Cues2	V	long	89.96	87	590.931	5	4.49937	4.46591	6.3817	6.79231	1.91579
1000G	1	LAB	F	cues	44.61	3.79796	2013-03-28	41	Cues2	J	long	68.96	68	446.095	1	4.23353	4.21951	6.10053	6.56022	1.88102
1000G	1	LAB	F	cues	44.61	3.79796	2013-04-02	42	Cues2	Z	short	145.92	143	1075.88	9	4.98306	4.96284	6.98089	7.52364	2.01805
1000G	1	LAB	F	cues	44.61	3.79796	2013-04-04	43	Cues2	V	long	102.96	100	756.415	9	4.63434	4.60517	6.62859	7.56415	2.02342
1000G	1	LAB	F	cues	44.61	3.79796	2013-04-11	44	Cues2	S	short	67.96	65	578.977	5	4.21892	4.17439	6.36126	8.90734	2.18688
1000G	1	LAB	F	cues	45.1	3.80888	2013-04-16	45	Cues1	Z	short	99.04	95	1022.58	5	4.59552	4.55388	6.93008	10.764	2.37621
1000G	1	LAB	F	cues	45.1	3.80888	2013-04-18	46	Cues1	V	long	105.96	106	1178.92	4	4.66306	4.66344	7.07235	11.1219	2.40891
1000G	1	LAB	F	cues	45.1	3.80888	2013-04-23	47	Cues1	J	long	21.96	19	225.894	0	3.08922	2.94444	5.42007	11.8892	2.47563
1000G	1	LAB	F	cues	45.1	3.80888	2013-04-25	48	Cues1	S	short	108.04	112	865.718	6	4.6825	4.7185	6.76356	7.72962	2.04506
1000G	1	LAB	F	cues	44.49	3.79526	2013-05-02	49	Cues1	Z	short	32.96	30	266.768	1	3.49529	3.4012	5.58638	8.89227	2.18518
1000G	1	LAB	F	cues	44.49	3.79526	2013-05-21	50	Cues1	J	long	258.88	259	2072.7	21	5.55636	5.55683	7.63661	8.0027	2.07978
1000G	1	LAB	F	cues	44.49	3.79526	2013-05-23	51	Cues1	Z	short	129.96	129	1013.09	8	4.86723	4.85981	6.92076	7.85341	2.06095
1000G	1	LAB	F	cues	44.49	3.79526	2013-05-28	52	Cues1	V	long	219.96	216	1653.59	9	5.39345	5.37528	7.4107	7.65551	2.03543
1000G	1	LAB	F	cues	41.18	3.71795	2013-05-30	53	Cues1	J	long	29.96	28	153.376	0	3.39986	3.3322	5.03289	5.47771	1.70069
1000G	1	LAB	F	cues	41.18	3.71795	2013-06-04	54	Cues1	S	short	21.96	19	125.483	2	3.08922	2.94444	4.83217	6.60437	1.88773
1000G	1	LAB	F	cues	41.18	3.71795	2013-06-06	55	Cues0	V	long	33.96	33	341.407	0	3.52518	3.49651	5.83308	10.3457	2.33657
1000G	1	LAB	F	cues	41.18	3.71795	2013-06-11	56	Cues0	Z	short	53.2	49	638.508	1	3.97406	3.89182	6.45913	13.0308	2.56731
1000G	1	LAB	F	cues	39.68	3.68085	2013-06-13	57	Cues0	V	long	75.72	73	1807.28	4	4.32704	4.29046	7.49958	24.7573	3.20912
1000G	1	LAB	F	cues	39.68	3.68085	2013-06-20	58	Cues0	S	short	52.96	50	553.109	1	3.96954	3.91202	6.31556	11.0622	2.40353
1000G	1	LAB	F	cues	39.68	3.68085	2013-06-25	59	Cues0	J	long	44.8	40	346.516	4	3.80221	3.68888	5.84793	8.6629	2.15905
1000G	1	LAB	F	cues	39.68	3.68085	2013-06-27	60	Cues0	V	long	67.88	64	448.712	5	4.21774	4.15888	6.10638	7.01112	1.9475
1000G	1	LAB	F	cues	40.34	3.69734	2013-07-02	61	Cues0	Z	short	164.96	164	1692.21	9	5.1057	5.09987	7.43379	10.3184	2.33392
1000G	1	LAB	F	cues	40.34	3.69734	2013-07-04	62	Cues0	S	short	28.96	28	278.649	1	3.36592	3.3322	5.62995	9.95175	2.29775
1000G	1	LAB	F	cues	40.34	3.69734	2013-07-06	63	Cues0	J	long	139.96	141	900.569	10	4.94136	4.94876	6.80303	6.38701	1.85427
1000G	1	LAB	F	cues	40.34	3.69734	2013-07-09	64	Cues0	Z	short	249.84	249	2493.11	16	5.52082	5.51745	7.82129	10.0125	2.30383
1000G	1	LAB	F	cues	41.17	3.71771	2013-07-11	65	Dark	Z	short		1		0		0
1000G	1	LAB	F	cues	41.17	3.71771	2013-07-13	66	Dark	V	long		54		6		3.98898
1000G	1	LAB	F	cues	41.17	3.71771	2013-07-16	67	Dark	J	long		139		10		4.93447
1000G	1	LAB	F	cues	41.17	3.71771	2013-07-18	68	s ostrůvkem	S	short	28	24	162.222	2	3.3322	3.17805	5.08897	6.75925	1.91091
1000G	X	LAB	F	cues	45.44	3.81639	2013-07-20	69	bez ostrůvku	V	long	127.96	120	1022.09	10	4.85172	4.78749	6.9296	8.51742	2.14211
1000G	1	LAB	F	cues	45.44	3.81639	2013-07-23	70	s ostrůvkem	V	long	20.96	19	144.319	1	3.04262	2.94444	4.97203	7.59574	2.02759
1000G	X	LAB	F	cues	45.44	3.81639	2013-07-25	71	bez ostrůvku	S	short	123.96	120	1005.47	10	4.81996	4.78749	6.91321	8.37892	2.12572
1000G	1	LAB	F	cues	45.44	3.81639	2013-07-27	72	s ostrůvkem	S	short	40	37	336.938	3	3.68888	3.61092	5.8199	9.10643	2.20898
1000G	X	LAB	F	cues	42.38	3.74668	2013-07-30	73	bez ostrůvku	J	long	120.96	120	515.85	8	4.79546	4.78749	6.24582	4.29875	1.45832
1000G	1	LAB	F	cues	42.38	3.74668	2013-09-23	74	Memorytest1	S	short	100.24	96	682.004	10	4.60757	4.56435	6.52504	7.10421	1.96069
1000G	1	LAB	F	cues	42.38	3.74668	2013-09-24	75	Memorytest1	V	long	32.12	25	209.068	1	3.46948	3.21888	5.34266	8.36272	2.12378
1000G	1	LAB	F	cues	42.38	3.74668	2013-09-26	76	Memorytest1	S	short	13.84	6	85.2997	0	2.62756	1.79176	4.44617	14.2166	2.65441
1000G	1	LAB	F	cues	53	3.97029	2014-01-29	77	SMemorytest2	S	short	74.44	25	455.547	0	4.30999	3.21888	6.1215	18.2219	2.90262
1000G	0	LAB	F	cues	53	3.97029	2014-02-05	78	SMemorytest2	J	long	493.72	480	2367.72	29	6.20197	6.17379	7.76968	4.93275	1.5959
1000G	1	LAB	F	cues	53	3.97029	2014-02-11	79	SMemorytest2	Z	short	310.12	306	1530.13	15	5.73696	5.72359	7.33311	5.00042	1.60952
1000G	1	LAB	F	cues	53	3.97029	2014-11-19	80	FMemorytest2	J	long	62.72	267	224.872	2	4.13868	5.58725	5.41553	0.842217	-0.171717
1000G	1	LAB	F	cues	53	3.97029	2015-01-07	81	FMemorytest2	V	long	179.04	331	673.444	19	5.18761	5.80212	6.5124	2.03457	0.710286
1000G	1	LAB	F	cues	53	3.97029	2015-02-04	82	FMemorytest2	J	long	77.08	240	358.795	7	4.34484	5.48064	5.88275	1.49498	0.402112
8081G	1	PAK	F	cues	49.95	3.91102	2012-06-07	1	aSTraining	S	short	232.6	223	1443.1	7	5.44932	5.40717	7.27455	6.4713	1.86738
8081G	1	PAK	F	cues	49.95	3.91102	2012-06-14	2	aSTraining	S	short	90.88	85	543.576	1	4.50954	4.44265	6.29817	6.39501	1.85552
8081G	1	PAK	F	cues	49.95	3.91102	2012-06-21	3	aSTraining	Z	short	294.48	285	2013.33	11	5.68521	5.65249	7.60755	7.06432	1.95506
8081G	1	PAK	F	cues	45.69	3.82188	2012-06-28	4	Training	S	short	395.88	405	2833.64	19	5.98111	6.00389	7.94932	6.99664	1.94543
8081G	1	PAK	F	cues	45.69	3.82188	2012-07-05	5	Training	J	long	375.96	370	1807.29	11	5.92948	5.9135	7.49958	4.88457	1.58608
8081G	1	PAK	F	cues	45.69	3.82188	2012-07-19	6	Training	Z	short	54.32	48	300.999	1	3.99489	3.8712	5.70711	6.27081	1.83591
8081G	1	PAK	F	cues	45.69	3.82188	2012-07-26	7	Training	J	long	305.44	303	2105.54	9	5.72175	5.71373	7.65233	6.94898	1.93859
8081G	1	PAK	F	cues	52.6	3.96272	2012-08-02	8	Training	V	long	146.76	154	1103.39	9	4.9888	5.03695	7.00614	7.16487	1.96919
8081G	1	PAK	F	cues	52.6	3.96272		9	Training	V	long	72.72	67	220.008	4	4.28662	4.20469	5.39366	3.2837	1.18897
8081G	1	PAK	F	cues	52.6	3.96272	2012-08-09	10	Training	Z	short	215.52	216	828.548	6	5.37305	5.37528	6.71967	3.83587	1.3444
8081G	1	PAK	F	cues	52.6	3.96272	2012-08-16	11	Training	V	long	62.6	60	265.482	2	4.13677	4.09434	5.58155	4.4247	1.4872
8081G	1	PAK	F	cues	52.6	3.96272	2018-08-23	12	Training	J	long	278.96	275	1545.94	9	5.63107	5.61677	7.34339	5.6216	1.72662
8081G	1	PAK	F	cues	52.6	3.96272	2012-10-01	13	Training	V	long	73.16	70	229.103	3	4.29265	4.2485	5.43417	3.2729	1.18568
8081G	1	PAK	F	cues	52.6	3.96272	2012-10-08	14	Training	J	long	62.52	62	206.193	1	4.13549	4.12713	5.32881	3.32569	1.20168
8081G	1	PAK	F	cues	52.6	3.96272	2012-10-15	15	Training	V	long	269.08	264	1175.26	6	5.59501	5.57595	7.06924	4.45174	1.4933
8081G	1	PAK	F	cues	61.9	4.12552	2012-10-22	16	Training	S	short	118.12	110	677.563	4	4.7717	4.70048	6.5185	6.15966	1.81802
8081G	1	PAK	F	cues	61.9	4.12552	2012-11-12	17	Training	Z	short	202.84	199	762.238	8	5.31242	5.2933	6.63626	3.83034	1.34295
8081G	1	PAK	F	cues	61.9	4.12552	2012-11-15	18	FTraining	J	long	176.8	172	751.562	7	5.17502	5.14749	6.62215	4.36955	1.47466
8081G	1	PAK	F	cues	61.9	4.12552	2012-11-19	19	FTraining	Z	short	130.76	126	421.16	3	4.87336	4.83628	6.04301	3.34254	1.20673
8081G	1	PAK	F	cues	61.9	4.12552	2012-11-22	20	FTraining	S	short	193.48	188	948.597	4	5.26517	5.23644	6.85498	5.04573	1.61854
8081G	1	PAK	F	cues	60.63	4.10479	2013-01-07	21	aCues4	S	short	43.96	41	195.806	0	3.78328	3.71357	5.27712	4.77576	1.56355
8081G	1	PAK	F	cues	60.63	4.10479	2013-01-10	22	aCues4	Z	short	156.8	157	1269.11	5	5.05497	5.05625	7.14607	8.0835	2.08983
8081G	1	PAK	F	cues	60.63	4.10479	2013-01-14	23	aCues4	J	long	49.96	46	423.301	0	3.91122	3.82864	6.04808	9.2022	2.21944
8081G	1	PAK	F	cues	60.63	4.10479	2013-01-17	24	aCues4	S	short	87.96	87	505.29	8	4.47688	4.46591	6.22513	5.80793	1.75922
8081G	1	PAK	F	cues	57.12	4.04515	2013-01-21	25	Cues3	Z	short	44.96	42	540.967	2	3.80577	3.73767	6.29336	12.8802	2.55569
8081G	1	PAK	F	cues	57.12	4.04515	2013-01-24	26	Cues3	V	long	61.96	60	399.646	3	4.12649	4.09434	5.99058	6.66077	1.89623
8081G	1	PAK	F	cues	57.12	4.04515	2013-01-28	27	Cues3	J	long	82.96	81	924.425	1	4.41836	4.39445	6.82917	11.4127	2.43472
8081G	1	PAK	F	cues	57.12	4.04515	2013-01-31	28	Cues3	S	short	181.76	179	1739.32	8	5.20269	5.18739	7.46125	9.71687	2.27386
8081G	1	PAK	F	cues	58.4	4.06732	2013-02-04	29	Cues3	V	long	69.96	69	337.579	2	4.24792	4.23411	5.8218	4.89245	1.58769
8081G	1	PAK	F	cues	58.4	4.06732	2013-02-07	30	Cues3	Z	short	122.96	123	778.375	6	4.81186	4.81218	6.65721	6.32825	1.84502
8081G	1	PAK	F	cues	58.4	4.06732	2013-02-11	31	Cues3	V	long	242.96	242	1821.33	3	5.4929	5.48894	7.50732	7.52616	2.01838
8081G	1	PAK	F	cues	58.4	4.06732	2013-02-14	32	Cues3	S	short	108.96	107	1072.76	2	4.69098	4.67283	6.97799	10.0258	2.30516
8081G	1	PAK	F	cues	54.01	3.98917	2013-02-18	33	Cues3	J	long	105.92	103	887.781	2	4.66268	4.63473	6.78873	8.61923	2.154
8081G	1	PAK	F	cues	54.01	3.98917	2013-02-25	34	Cues3	V	long	75.96	71	783.168	2	4.33021	4.26268	6.66335	11.0305	2.40067
8081G	1	PAK	F	cues	54.01	3.98917	2013-02-28	35	Cues2	Z	short	86.16	73	773.628	1	4.45621	4.29046	6.65109	10.5976	2.36063
8081G	1	PAK	F	cues	54.01	3.98917	2013-03-05	36	Cues2	J	long	44.72	39	209.953	0	3.80042	3.66356	5.34688	5.38341	1.68332
8081G	1	PAK	F	cues	57.13	4.04533	2013-03-12	37	Cues2	Z	short	142.96	140	958.677	1	4.96256	4.94164	6.86555	6.84769	1.92391
8081G	1	PAK	F	cues	57.13	4.04533	2013-03-14	38	Cues2	S	short	150.96	146	1713.22	0	5.01701	4.98361	7.44613	11.7344	2.46252
8081G	1	PAK	F	cues	57.13	4.04533	2013-03-21	39	Cues2	J	long	100.96	99	601.613	3	4.61472	4.59512	6.39961	6.0769	1.80449
8081G	1	PAK	F	cues	57.13	4.04533	2013-03-26	40	Cues2	V	long	118.96	117	517.254	1	4.77879	4.76217	6.24853	4.42097	1.48636
8081G	1	PAK	F	cues	55.62	4.01854	2013-03-28	41	Cues2	J	long	48.96	49	218.393	0	3.891	3.89182	5.3863	4.457	1.49448
8081G	1	PAK	F	cues	55.62	4.01854	2013-04-02	42	Cues2	Z	short	58.96	57	378.122	1	4.07686	4.04305	5.93522	6.63372	1.89217
8081G	1	PAK	F	cues	55.62	4.01854	2013-04-04	43	Cues2	V	long	28.96	26	150.179	0	3.36592	3.2581	5.01183	5.77612	1.75373
8081G	1	PAK	F	cues	55.62	4.01854	2013-04-12	44	Cues2	S	short	388.96	387	3349.35	14	5.96348	5.95842	8.11652	8.65465	2.1581
8081G	1	PAK	F	cues	54.85	4.0046	2013-04-16	45	Cues1	Z	short	4.96	3	43.4294	0	1.60141	1.09861	3.77114	14.4765	2.67252
8081G	1	PAK	F	cues	54.85	4.0046	2013-04-18	46	Cues1	V	long	91.96	92	598.191	2	4.52135	4.52179	6.39391	6.50208	1.87212
8081G	1	PAK	F	cues	54.85	4.0046	2013-04-23	47	Cues1	J	long	123.76	122	783.162	3	4.81834	4.80402	6.66334	6.41936	1.85932
8081G	1	PAK	F	cues	54.85	4.0046	2013-04-25	48	Cues1	S	short	20.96	19	143.062	0	3.04262	2.94444	4.96328	7.52958	2.01884
8081G	1	PAK	F	cues	53.21	3.97425	2013-05-02	49	Cues1	Z	short	63.96	58	231.949	0	4.15826	4.06044	5.44652	3.99912	1.38607
8081G	1	PAK	F	cues	53.21	3.97425	2013-05-21	50	Cues1	J	long	114.92	111	610.579	4	4.74424	4.70953	6.41441	5.50071	1.70488
8081G	1	PAK	F	cues	53.21	3.97425	2013-05-23	51	Cues1	Z	short	57.96	54	331.76	0	4.05975	3.98898	5.80441	6.1437	1.81543
8081G	1	PAK	F	cues	53.21	3.97425	2013-05-28	52	Cues1	V	long	363.96	362	2967.37	9	5.89704	5.89164	7.99543	8.19715	2.10379
8081G	1	PAK	F	cues	52.93	3.96897	2013-05-30	53	Cues1	J	long	136.96	136	934.214	5	4.91969	4.91265	6.83971	6.86922	1.92705
8081G	1	PAK	F	cues	52.93	3.96897	2013-06-04	54	Cues1	S	short	162.96	159	986.01	4	5.0935	5.0689	6.89367	6.20132	1.82476
8081G	1	PAK	F	cues	52.93	3.96897	2013-06-06	55	Cues0	V	long	36.96	34	130.46	1	3.60984	3.52636	4.87107	3.83706	1.34471
8081G	1	PAK	F	cues	52.93	3.96897	2013-06-11	56	Cues0	Z	short	212.2	209	1586.09	7	5.35753	5.34233	7.36903	7.58895	2.02669
8081G	1	PAK	F	cues	51.75	3.94642	2013-06-13	57	Cues0	V	long	60.92	58	333.848	2	4.10956	4.06044	5.81069	5.756	1.75024
8081G	1	PAK	F	cues	51.75	3.94642	2013-06-20	58	Cues0	S	short	5.92	3	142.563	0	1.77834	1.09861	4.95978	47.521	3.86117
8081G	1	PAK	F	cues	51.75	3.94642	2013-06-25	59	Cues0	J	long	188.96	187	1445.33	5	5.24154	5.23111	7.27609	7.72904	2.04498
8081G	1	PAK	F	cues	51.75	3.94642	2013-06-27	60	Cues0	V	long	55.96	53	287.107	1	4.02464	3.97029	5.65985	5.41711	1.68956
8081G	1	PAK	F	cues	54.04	3.98972	2013-07-02	61	Cues0	Z	short	84.96	83	395.23	2	4.44218	4.41884	5.97947	4.76181	1.56063
8081G	1	PAK	F	cues	54.04	3.98972	2013-07-04	62	Cues0	S	short	42.96	38	282.175	0	3.76027	3.63759	5.64253	7.42566	2.00494
8081G	1	PAK	F	cues	54.04	3.98972	2013-07-06	63	Cues0	J	long	260.96	263	1801.71	7	5.56437	5.57215	7.49649	6.85061	1.92434
8081G	1	PAK	F	cues	54.04	3.98972	2013-07-09	64	Cues0	Z	short	4.96	3	46.3073	0	1.60141	1.09861	3.8353	15.4358	2.73669
8081G	1	PAK	F	cues	54.77	4.00314	2013-07-11	65	Dark	Z	short		100		7		4.60517
8081G	1	PAK	F	cues	54.77	4.00314	2013-07-13	66	Dark	V	long		28		1		3.3322
8081G	1	PAK	F	cues	54.77	4.00314	2013-07-16	67	Dark	J	long		57		4		4.04305
8081G	0	PAK	F	cues	54.77	4.00314	2013-07-18	68	s ostrůvkem	S	short	133.92	120	1056.8	2	4.89724	4.78749	6.963	8.80667	2.17551
8081G	X	PAK	F	cues	53.66	3.98267	2013-07-20	69	bez ostrůvku	V	long	124.96	120	557.113	4	4.82799	4.78749	6.32277	4.64261	1.53528
8081G	1	PAK	F	cues	53.66	3.98267	2013-07-23	70	s ostrůvkem	V	long	102.96	101	691.019	3	4.63434	4.61512	6.53817	6.84177	1.92305
8081G	X	PAK	F	cues	53.66	3.98267	2013-07-25	71	bez ostrůvku	S	short	127.96	120	1011.71	4	4.85172	4.78749	6.9194	8.43092	2.13191
8081G	0	PAK	F	cues	53.66	3.98267	2013-07-27	72	s ostrůvkem	S	short	131.96	120	1086.97	3	4.8825	4.78749	6.99115	9.05808	2.20366
8081G	X	PAK	F	cues	51.81	3.94758	2013-07-30	73	bez ostrůvku	J	long	126.96	120	904.867	6	4.84387	4.78749	6.80779	7.54056	2.0203
8081G	1	PAK	F	cues	51.81	3.94758	2013-09-23	74	Memorytest1	S	short	49.04	46	149.489	0	3.89264	3.82864	5.00722	3.24976	1.17858
8081G	1	PAK	F	cues	51.81	3.94758	2013-09-24	75	Memorytest1	V	long	10.4	6	57.2061	0	2.34181	1.79176	4.04666	9.53435	2.2549
8081G	1	PAK	F	cues	51.81	3.94758	2013-09-26	76	Memorytest1	S	short	368.92	368	1437.49	2	5.91058	5.90808	7.27065	3.90622	1.36257
8081G	0	PAK	F	cues	58.56	4.07005	2014-01-23	77	SMemorytest2	Z	short	796.64	480	875.36	14	6.6804	6.17379	6.77464	1.82367	0.600849
8081G	0	PAK	F	cues	58.56	4.07005	2014-01-29	78	SMemorytest2	S	short	924.08	480	1096.56	19	6.8288	6.17379	6.99993	2.2845	0.826147
8081G	0	PAK	F	cues	58.56	4.07005	2014-02-05	79	SMemorytest2	J	long	218.6	200	873.552	1	5.38724	5.29832	6.77257	4.36776	1.47425
8120G	1	PAK	F	cues	59.02	4.07788	2012-06-15	1	aSTraining	S	short	329.12	414	2306.7	22	5.79642	6.02587	7.74357	5.57174	1.71771
8120G	1	PAK	F	cues	59.02	4.07788	2012-06-22	2	aSTraining	Z	short	171.48	167	774.394	7	5.14447	5.11799	6.65208	4.63709	1.53409
8120G	1	PAK	F	cues	56.02	4.02571	2012-06-29	3	aSTraining	S	short	94.36	96	373.85	1	4.54712	4.56435	5.92385	3.89427	1.35951
8120G	1	PAK	F	cues	56.02	4.02571	2012-07-06	4	Training	J	long	113.52	117	376.029	7	4.73198	4.76217	5.92967	3.21392	1.16749
8120G	1	PAK	F	cues	56.02	4.02571	2012-07-20	5	Training	Z	short	347.44	346	1352.94	4	5.85059	5.84644	7.21004	3.91023	1.3636
8120G	1	PAK	F	cues	56.02	4.02571	2012-07-27	6	Training	J	long	51.84	73	200.729	1	3.94816	4.29046	5.30196	2.74971	1.0115
8120G	1	PAK	F	cues	58.92	4.07618	2012-08-03	7	Training	V	long	47.44	100	145.309	2	3.85947	4.60517	4.97886	1.45309	0.373692
8120G	1	PAK	F	cues	58.92	4.07618	2012-08-10	8	Training	V	long	351.12	378	1947.62	23	5.86113	5.93489	7.57436	5.15243	1.63947
8120G	1	PAK	F	cues	58.92	4.07618	2012-08-17	9	Training	Z	short	11.84	2	72.5129	0	2.47148	0.693147	4.28376	36.2565	3.59062
8120G	1	PAK	F	cues	58.92	4.07618	2012-08-24	10	Training	V	long	101.92	180	398.589	12	4.62419	5.19296	5.98793	2.21438	0.794974
8120G	1	PAK	F	cues	58.92	4.07618	2012-08-31	11	Training	J	long	40.08	63	168.51	3	3.69088	4.14313	5.127	2.67476	0.98386
8120G	1	PAK	F	cues	58.92	4.07618	2012-10-01	12	Training	V	long	66.12	136	363.034	4	4.19147	4.91265	5.8945	2.66937	0.981842
8120G	1	PAK	F	cues	58.92	4.07618	2012-10-08	13	Training	J	long	29.56	78	140.148	4	3.38642	4.35671	4.9427	1.79677	0.58599
8120G	1	PAK	F	cues	63.16	4.14567	2012-10-22	14	Training	S	short	70	62	379.462	1	4.2485	4.12713	5.93875	6.12035	1.81162
8120G	1	PAK	F	cues	63.16	4.14567	2012-11-12	15	Training	Z	short	10.12	7	76.8787	0	2.31451	1.94591	4.34223	10.9827	2.39632
8120G	1	PAK	F	cues	63.16	4.14567	2012-11-15	16	Training	J	long	63.2	128	306.55	9	4.1463	4.85203	5.72538	2.39492	0.873351
8120G	1	PAK	F	cues	63.16	4.14567	2012-11-19	17	Training	Z	short	96.76	142	634.603	9	4.57223	4.95583	6.453	4.46904	1.49717
8120G	1	PAK	F	cues	62.8	4.13996	2012-11-22	18	FTraining	S	short	77.88	87	456.305	4	4.35517	4.46591	6.12316	5.24489	1.65725
8120G	1	PAK	F	cues	62.8	4.13996	2012-11-29	19	FTraining	S	short	63.72	61	596.812	2	4.1545	4.11087	6.3916	9.7838	2.28073
8120G	1	PAK	F	cues	62.8	4.13996	2012-12-03	20	FTraining	V	long	38.52	60	262.065	6	3.65118	4.09434	5.56859	4.36775	1.47425
8120G	1	PAK	F	cues	64.19	4.16185	2013-01-07	21	aCues4	S	short	158.6	174	2397.91	8	5.06639	5.15906	7.78235	13.7811	2.6233
8120G	1	PAK	F	cues	64.19	4.16185	2013-01-10	22	aCues4	Z	short	44.68	55	412.012	3	3.79953	4.00733	6.02105	7.49113	2.01372
8120G	1	PAK	F	cues	64.19	4.16185	2013-01-14	23	aCues4	J	long	84.84	83	904.672	8	4.44077	4.41884	6.80757	10.8997	2.38873
8120G	1	PAK	F	cues	64.19	4.16185	2013-01-17	24	aCues4	S	short	305.76	305	6266.32	20	5.7228	5.72031	8.74294	20.5453	3.02263
8120G	1	PAK	F	cues	61.63	4.12115	2013-01-21	25	Cues3	Z	short	87.48	105	674.254	6	4.47141	4.65396	6.51361	6.42147	1.85965
8120G	1	PAK	F	cues	61.63	4.12115	2013-01-24	26	Cues3	V	long	80.76	79	527.612	6	4.39148	4.36945	6.26836	6.67863	1.89891
8120G	1	PAK	F	cues	61.63	4.12115	2013-01-28	27	Cues3	J	long	235.92	236	3345.38	15	5.46349	5.46383	8.11534	14.1753	2.6515
8120G	1	PAK	F	cues	61.63	4.12115	2013-01-31	28	Cues3	S	short	151.92	149	2177.45	9	5.02335	5.00395	7.68591	14.6138	2.68196
8120G	1	PAK	F	cues	59.44	4.08497	2013-02-04	29	Cues3	V	long	85.96	81	719.856	3	4.45388	4.39445	6.57905	8.88711	2.1846
8120G	1	PAK	F	cues	59.44	4.08497	2013-02-07	30	Cues3	Z	short	20.16	10	210.147	0	3.0037	2.30259	5.34781	21.0147	3.04522
8120G	1	PAK	F	cues	59.44	4.08497	2013-02-11	31	Cues3	V	long	203.96	207	2056.69	15	5.31792	5.33272	7.62885	9.9357	2.29613
8120G	1	PAK	F	cues	59.44	4.08497	2013-02-14	32	Cues3	S	short	82.96	79	713.57	4	4.41836	4.36945	6.57028	9.03253	2.20083
8120G	1	PAK	F	cues	57.79	4.05682	2013-02-18	33	Cues3	J	long	211.96	212	1274.09	7	5.3564	5.35659	7.14999	6.00986	1.7934
8120G	1	PAK	F	cues	57.79	4.05682	2013-02-25	34	Cues3	V	long	78.72	79	1429.59	3	4.3659	4.36945	7.26514	18.0961	2.8957
8120G	1	PAK	F	cues	57.79	4.05682	2013-02-28	35	Cues2	Z	short	38.96	35	206.053	2	3.66254	3.55535	5.32813	5.88723	1.77279
8120G	1	PAK	F	cues	57.79	4.05682	2013-03-05	36	Cues2	J	long	203.92	200	1367.81	8	5.31773	5.29832	7.22097	6.83905	1.92265
8120G	1	PAK	F	cues	62.16	4.12971	2013-03-12	37	Cues2	Z	short	30.96	23	217.03	0	3.4327	3.13549	5.38004	9.43609	2.24454
8120G	1	PAK	F	cues	62.16	4.12971	2013-03-14	38	Cues2	S	short	117.96	115	1454.76	4	4.77035	4.74493	7.2826	12.6501	2.53766
8120G	1	PAK	F	cues	62.16	4.12971	2013-03-21	39	Cues2	J	long	205.96	204	1279.23	7	5.32768	5.31812	7.15401	6.27074	1.83589
8120G	1	PAK	F	cues	62.16	4.12971	2013-03-26	40	Cues2	V	long	119.8	118	1472.16	5	4.78582	4.77068	7.29449	12.4759	2.5238
8120G	1	PAK	F	cues	60.61	4.10446	2013-03-28	41	Cues2	J	long	235.92	234	2192.43	8	5.46349	5.45532	7.69277	9.36936	2.23744
8120G	1	PAK	F	cues	60.61	4.10446	2013-04-02	42	Cues2	Z	short	144	139	1138.7	9	4.96981	4.93447	7.03764	8.19209	2.10317
8120G	1	PAK	F	cues	60.61	4.10446	2013-04-04	43	Cues2	V	long	262.96	262	1369.06	12	5.572	5.56834	7.22188	5.22542	1.65354
8120G	1	PAK	F	cues	60.61	4.10446	2013-04-13	44	Cues2	S	short	26.96	25	232.546	0	3.29435	3.21888	5.44909	9.30184	2.23021
8120G	1	PAK	F	cues	58.48	4.06868	2013-04-16	45	Cues1	Z	short	11.6	4	139.415	0	2.45101	1.38629	4.93746	34.8537	3.55116
8120G	1	PAK	F	cues	58.48	4.06868	2013-04-18	46	Cues1	V	long	160	160	872.509	6	5.07517	5.07517	6.77137	5.45318	1.6962
8120G	1	PAK	F	cues	58.48	4.06868	2013-04-23	47	Cues1	J	long	27.04	26	301.921	0	3.29732	3.2581	5.71017	11.6123	2.45207
8120G	1	PAK	F	cues	58.48	4.06868	2013-04-25	48	Cues1	S	short	36.96	36	291.129	0	3.60984	3.58352	5.67377	8.08692	2.09025
8120G	1	PAK	F	cues	57.29	4.04813	2013-05-02	49	Cues1	Z	short	71.96	71	403.245	2	4.27611	4.26268	5.99954	5.67951	1.73686
8120G	1	PAK	F	cues	57.29	4.04813	2013-05-21	50	Cues1	J	long	91.68	92	1114.56	2	4.5183	4.52179	7.01621	12.1148	2.49443
8120G	1	PAK	F	cues	57.29	4.04813	2013-05-28	52	Cues1	V	long	394.16	182	1601.63	8	5.97676	5.20401	7.37878	8.80016	2.17477
8120G	1	PAK	F	cues	55.38	4.01422	2013-05-30	53	Cues1	J	long	181.64	26	126.612	0	5.20203	3.2581	4.84113	4.86969	1.58303
8120G	1	PAK	F	cues	55.38	4.01422	2013-06-04	54	Cues1	S	short	25.76	148	877.048	6	3.24882	4.99721	6.77656	5.926	1.77935
8120G	1	PAK	F	cues	55.38	4.01422	2013-06-06	55	Cues1	V	long	151.96	138	798.223	3	5.02362	4.92725	6.68239	5.78422	1.75513
8120G	1	PAK	F	cues	55.38	4.01422	2013-06-11	56	Cues0	Z	short	138.96	6	55.97	0	4.93419	1.79176	4.02482	9.32833	2.23306
8120G	1	PAK	F	cues	54.06	3.99009	2013-06-13	57	Cues0	V	long	7.96	104	1057.75	2	2.07443	4.64439	6.9639	10.1707	2.31951
8120G	1	PAK	F	cues	54.06	3.99009	2013-06-20	58	Cues0	S	short	104.84	182	1061.57	5	4.65244	5.20401	6.9675	5.8328	1.7635
8120G	1	PAK	F	cues	54.06	3.99009	2013-06-25	59	Cues0	J	long	184.96	8	129.509	0	5.22014	2.07944	4.86375	16.1886	2.78431
8120G	1	PAK	F	cues	54.06	3.99009	2013-06-27	60	Cues0	V	long	11.88	89	576.669	1	2.47486	4.48864	6.35727	6.47943	1.86863
8120G	1	PAK	F	cues	59.74	4.09	2013-07-02	61	Cues0	Z	short	94.4	208	1231.37	6	4.54754	5.33754	7.11588	5.92005	1.77834
8120G	1	PAK	F	cues	59.74	4.09	2013-07-04	62	Cues0	S	short	208.84	257	1510.64	13	5.34157	5.54908	7.32029	5.87798	1.77121
8120G	1	PAK	F	cues	59.74	4.09	2013-07-06	63	Cues0	J	long	256.96	217	2112.91	8	5.54892	5.3799	7.65582	9.73691	2.27592
8120G	1	PAK	F	cues	59.74	4.09	2013-07-09	64	Cues0	Z	short	217.52	322	2933.29	6	5.38229	5.77455	7.98388	9.1096	2.20933
8120G	1	PAK	F	cues	59.74	4.09	2013-07-11	nahrada	Cues0	Z	short	320.88	161		8	5.77107	5.0814
8120G	1	PAK	F	cues	58.94	4.07652	2013-07-11	65	Dark	Z	short	151.12	153		5	5.01807	5.03044
8120G	1	PAK	F	cues	58.94	4.07652	2013-07-13	66	Dark	V	long	38.28	39		6	3.64493	3.66356
8120G	1	PAK	F	cues	58.94	4.07652	2013-07-16	67	Dark	J	long	246.24	480		0	5.50631	6.17379
8120G	1	PAK	F	cues	58.94	4.07652	2013-07-18	68	s ostrůvkem	S	short	11.92	40	209.483	1	2.47822	3.68888	5.34464	5.23707	1.65576
8120G	X	PAK	F	cues	56	4.02535	2013-07-20	69	bez ostrůvku	V	long	124.96	120	1041.29	1	4.82799	4.78749	6.94822	8.67742	2.16072
8120G	1	PAK	F	cues	56	4.02535	2013-07-23	70	s ostrůvkem	V	long	106.96	10	746.2	0	4.67245	2.30259	6.61499	74.62	4.31241
8120G	X	PAK	F	cues	56	4.02535	2013-07-25	71	bez ostrůvku	S	short	123.04	120	1077.64	4	4.81251	4.78749	6.98253	8.98033	2.19504
8120G	1	PAK	F	cues	56	4.02535	2013-07-27	72	s ostrůvkem	S	short	82.96	5	724.937	0	4.41836	1.60944	6.58608	144.987	4.97665
8120G	X	PAK	F	cues	53.62	3.98192	2013-07-30	73	bez ostrůvku	J	long	133.96	120	1356.28	5	4.89754	4.78749	7.2125	11.3023	2.42501
8120G	1	PAK	F	cues	62.8	4.13996	2013-09-23	74	Memorytest1	S	short	65.84	62	436.197	3	4.18723	4.12713	6.07809	7.03544	1.95096
8120G	1	PAK	F	cues	62.8	4.13996	2013-09-24	75	Memorytest1	V	long	162.04	160	860.786	2	5.08784	5.07517	6.75785	5.37991	1.68267
8120G	1	PAK	F	cues	62.8	4.13996	2013-09-26	76	Memorytest1	S	short	85.4	80	303.771	2	4.44735	4.38203	5.71627	3.79714	1.33425
8120G	1	PAK	F	cues	62.8	4.13996	2014-01-23	77	SMemorytest2	Z	short	46.88	15	115.323	1	3.84759	2.70805	4.74774	7.6882	2.03969
8120G	1	PAK	F	cues	62.8	4.13996	2014-01-29	78	SMemorytest2	S	short	59.68	37	66.5332	0	4.089	3.61092	4.1977	1.79819	0.586783
8120G	0	PAK	F	cues	62.8	4.13996	2014-02-05	79	SMemorytest2	J	long	100.24	480	454.255	1	4.60757	6.17379	6.11866	0.946365	-0.0551274
8120G	1	PAK	F	cues	62.8	4.13996	2015-01-07	80	FMemorytest2	V	long	373.24	379	1029.02	19	5.92222	5.93754	6.93636	2.71509	0.998826
8120G	1	PAK	F	cues	62.8	4.13996	2015-02-04	81	FMemorytest2	J	long	28.52	40	107.091	0	3.35061	3.68888	4.67368	2.67727	0.984799
8120G	1	PAK	F	cues	62.8	4.13996	2015-03-18	82	FMemorytest2	S	short	291.72	308	943.488	10	5.67579	5.7301	6.84958	3.06327	1.11948
8122G	1	PAK	F	cues	48.72	3.88609	2012-06-07	1	aSTraining	S	short	29.36	12	195.43	1	3.37963	2.48491	5.2752	16.2858	2.7903
8122G	1	PAK	F	cues	48.72	3.88609	2012-06-14	2	aSTraining	Z	short	6.88	2	136.848	0	1.92862	0.693147	4.91887	68.424	4.22572
8122G	1	PAK	F	cues	48.72	3.88609	2012-06-21	3	aSTraining	S	short	167.04	165	1718.18	1	5.11823	5.10595	7.44902	10.4132	2.34308
8122G	1	PAK	F	cues	47.11	3.85249	2012-06-28	4	Training	J	long	219.48	214	1824.77	6	5.39126	5.36598	7.50921	8.52696	2.14323
8122G	1	PAK	F	cues	47.11	3.85249	2012-07-05	5	Training	Z	short	94.24	85	561.617	4	4.54584	4.44265	6.33082	6.60726	1.88817
8122G	1	PAK	F	cues	47.11	3.85249	2012-07-19	6	Training	J	long	166.6	180	1748.7	7	5.1156	5.19296	7.46663	9.715	2.27367
8122G	1	PAK	F	cues	47.11	3.85249	2012-07-26	7	Training	V	long	68.36	58	346.795	8	4.22479	4.06044	5.84873	5.97922	1.78829
8122G	1	PAK	F	cues	46.37	3.83665	2012-08-02	8	Training	V	long	195.84	192	2670.44	17	5.2773	5.2575	7.89	13.9085	2.6325
8122G	1	PAK	F	cues	46.37	3.83665	2012-08-09	9	Training	Z	short	29.36	23	161.765	0	3.37963	3.13549	5.08614	7.03326	1.95065
8122G	1	PAK	F	cues	46.37	3.83665	2012-08-16	10	Training	V	long	65.6	68	691.555	5	4.18358	4.21951	6.53894	10.1699	2.31943
8122G	1	PAK	F	cues	46.37	3.83665	2012-08-23	11	Training	J	long	140.44	134	1024.29	10	4.94478	4.89784	6.93175	7.64396	2.03392
8122G	1	PAK	F	cues	46.37	3.83665	2012-08-30	12	Training	V	long	125.8	122	1374.05	3	4.83469	4.80402	7.22552	11.2627	2.4215
8122G	1	PAK	F	cues	46.37	3.83665	2012-10-01	13	Training	J	long	53.44	43	417.848	4	3.97856	3.7612	6.03512	9.7174	2.27392
8122G	1	PAK	F	cues	46.37	3.83665	2012-10-04	14	Training	S	short	13.04	13	42.687	1	2.56802	2.56495	3.75389	3.28362	1.18895
8122G	1	PAK	F	cues	46.37	3.83665	2012-10-08	15	Training	Z	short	186.72	179	1030.88	10	5.22961	5.18739	6.93817	5.75911	1.75078
8122G	1	PAK	F	cues	48.6	3.88362	2012-10-11	16	Training	J	long	69.76	64	403.218	4	4.24506	4.15888	5.99948	6.30028	1.84059
8122G	1	PAK	F	cues	48.6	3.88362	2012-10-15	17	Training	Z	short	10.64	7	81.9378	0	2.36462	1.94591	4.40596	11.7054	2.46005
8122G	1	PAK	F	cues	48.6	3.88362	2012-10-18	18	FTraining	S	short	77	62	519.701	4	4.34381	4.12713	6.25325	8.38227	2.12612
8122G	1	PAK	F	cues	48.6	3.88362	2012-10-22	19	FTraining	S	short	261.24	255	2081.78	14	5.56544	5.54126	7.64098	8.16384	2.09972
8122G	1	PAK	F	cues	48.6	3.88362	2012-10-25	20	FTraining	V	long	17.24	11	74.663	0	2.84723	2.3979	4.31298	6.78755	1.91509
8122G	1	PAK	F	cues	50.63	3.92454	2013-01-07	21	aCues4	S	short	149.16	145	1773.81	6	5.00502	4.97673	7.48089	12.2332	2.50415
8122G	1	PAK	F	cues	50.63	3.92454	2013-01-10	22	aCues4	Z	short	10.96	10	36.7609	0	2.39425	2.30259	3.60443	3.67609	1.30185
8122G	1	PAK	F	cues	50.63	3.92454	2013-01-14	23	aCues4	J	long	56.96	55	630.094	4	4.04235	4.00733	6.44587	11.4563	2.43854
8122G	1	PAK	F	cues	50.63	3.92454	2013-01-17	24	aCues4	S	short	259.96	259	2300.52	14	5.56053	5.55683	7.74089	8.88232	2.18406
8122G	1	PAK	F	cues	51.97	3.95067	2013-01-21	25	Cues3	Z	short	409.8	410	6983.68	18	6.01567	6.01616	8.85133	17.0334	2.83517
8122G	1	PAK	F	cues	51.97	3.95067	2013-01-24	26	Cues3	V	long	161.8	163	2076.68	9	5.08636	5.09375	7.63853	12.7404	2.54478
8122G	1	PAK	F	cues	51.97	3.95067	2013-01-28	27	Cues3	J	long	28.96	29	377.86	0	3.36592	3.3673	5.93452	13.0297	2.56723
8122G	1	PAK	F	cues	51.97	3.95067	2013-01-31	28	Cues3	S	short	51.52	48	355.025	2	3.94197	3.8712	5.87219	7.39635	2.00099
8122G	1	PAK	F	cues	50.07	3.91342	2013-02-04	29	Cues3	V	long	285.96	287	2541.58	18	5.65585	5.65948	7.84054	8.85568	2.18106
8122G	1	PAK	F	cues	50.07	3.91342	2013-02-07	30	Cues3	Z	short	10.96	9	81.1534	0	2.39425	2.19722	4.39634	9.01704	2.19912
8122G	1	PAK	F	cues	50.07	3.91342	2013-02-11	31	Cues3	V	long	216.88	216	1844.2	10	5.37934	5.37528	7.5198	8.53796	2.14452
8122G	1	PAK	F	cues	50.07	3.91342	2013-02-14	32	Cues3	S	short	338.04	338	4306.35	14	5.82316	5.82305	8.36785	12.7407	2.5448
8122G	1	PAK	F	cues	50.87	3.92927	2013-02-18	33	Cues3	J	long	43.96	43	387.345	3	3.78328	3.7612	5.95932	9.00802	2.19812
8122G	1	PAK	F	cues	50.87	3.92927	2013-02-25	34	Cues3	V	long	85.84	83	1294.41	4	4.45249	4.41884	7.16581	15.5953	2.74697
8122G	1	PAK	F	cues	50.87	3.92927	2013-02-28	35	Cues2	Z	short	170.04	169	2074.65	10	5.13603	5.1299	7.63755	12.276	2.50765
8122G	1	PAK	F	cues	50.87	3.92927	2013-03-05	36	Cues2	J	long	293.88	269	3503.06	17	5.68317	5.59471	8.16139	13.0225	2.56668
8122G	1	PAK	F	cues	51.82	3.94778	2013-03-12	37	Cues2	Z	short	27.04	23	150.967	1	3.29732	3.13549	5.01706	6.56378	1.88157
8122G	1	PAK	F	cues	51.82	3.94778	2013-03-14	38	Cues2	S	short	89.96	90	995.828	5	4.49937	4.49981	6.90357	11.0648	2.40376
8122G	1	PAK	F	cues	51.82	3.94778	2013-03-21	39	Cues2	J	long	15.96	15	210.5	1	2.77009	2.70805	5.34949	14.0333	2.64144
8122G	1	PAK	F	cues	51.82	3.94778	2013-03-26	40	Cues2	V	long	292.96	293	2541.6	21	5.68004	5.68017	7.84055	8.6744	2.16038
8122G	1	PAK	F	cues	53.87	3.98657	2013-03-28	41	Cues2	J	long	150.12	160	1580.32	6	5.01143	5.07517	7.36538	9.877	2.29021
8122G	1	PAK	F	cues	53.87	3.98657	2013-04-02	42	Cues2	Z	short	18.96	16	136.39	1	2.94233	2.77259	4.91552	8.52437	2.14293
8122G	1	PAK	F	cues	53.87	3.98657	2013-04-04	43	Cues2	V	long	27.04	25	214.156	0	3.29732	3.21888	5.3667	8.56624	2.14783
8122G	1	PAK	F	cues	53.87	3.98657	2013-04-14	44	Cues2	S	short	63.96	62	569.814	2	4.15826	4.12713	6.34531	9.19055	2.21818
8122G	1	PAK	F	cues	51.82	3.94778	2013-04-16	45	Cues1	Z	short	15.04	12	98.6438	0	2.71071	2.48491	4.59152	8.22032	2.10661
8122G	1	PAK	F	cues	51.82	3.94778	2013-04-18	46	Cues1	V	long	207.96	208	2427.79	7	5.33735	5.33754	7.79474	11.6721	2.4572
8122G	1	PAK	F	cues	51.82	3.94778	2013-04-23	47	Cues1	J	long	64.96	63	581.782	4	4.17377	4.14313	6.3661	9.23463	2.22296
8122G	1	PAK	F	cues	51.82	3.94778	2013-04-25	48	Cues1	S	short	28.72	27	280.514	0	3.35759	3.29584	5.63662	10.3894	2.34079
8122G	1	PAK	F	cues	50.33	3.9186	2013-05-02	49	Cues1	Z	short	23.96	23	227.869	1	3.17639	3.13549	5.42877	9.90735	2.29328
8122G	1	PAK	F	cues	50.33	3.9186	2013-05-21	50	Cues1	J	long	44.8	42	562.434	0	3.80221	3.73767	6.33227	13.3913	2.5946
8122G	1	PAK	F	cues	50.33	3.9186	2013-05-23	51	Cues1	Z	short	177.96	174	2021.02	2	5.18156	5.15906	7.61136	11.6151	2.4523
8122G	1	PAK	F	cues	50.33	3.9186	2013-05-28	52	Cues1	V	long	19.96	15	253.297	1	2.99373	2.70805	5.53456	16.8865	2.82651
8122G	1	PAK	F	cues	48.03	3.87183	2013-05-30	53	Cues1	J	long	82.96	80	673.208	7	4.41836	4.38203	6.51205	8.4151	2.13003
8122G	1	PAK	F	cues	48.03	3.87183	2013-06-04	54	Cues1	S	short	183.04	179	1485.05	7	5.2097	5.18739	7.3032	8.29637	2.11582
8122G	1	PAK	F	cues	48.03	3.87183	2013-06-06	55	Cues0	V	long	337.96	336	3187.01	12	5.82293	5.81711	8.06684	9.48515	2.24973
8122G	1	PAK	F	cues	48.03	3.87183	2013-06-11	56	Cues0	Z	short	59.96	55	521.86	2	4.09368	4.00733	6.2574	9.48836	2.25007
8122G	1	PAK	F	cues	50.26	3.91721	2013-06-13	57	Cues0	V	long	375.68	371	10228.3	18	5.92874	5.9162	9.23291	27.5695	3.31671
8122G	1	PAK	F	cues	50.26	3.91721	2013-06-20	58	Cues0	S	short	39	35	581.816	2	3.66356	3.55535	6.36615	16.6233	2.81081
8122G	1	PAK	F	cues	50.26	3.91721	2013-06-25	59	Cues0	J	long	405.92	405	4861.33	19	6.00616	6.00389	8.48907	12.0033	2.48518
8122G	1	PAK	F	cues	50.26	3.91721	2013-06-27	60	Cues0	V	long	67.96	65	614.913	4	4.21892	4.17439	6.42148	9.4602	2.24709
8122G	1	PAK	F	cues	50.73	3.92652	2013-07-02	61	Cues0	Z	short	8.96	7	61.1611	0	2.19277	1.94591	4.11351	8.7373	2.1676
8122G	1	PAK	F	cues	50.73	3.92652	2013-07-04	62	Cues0	S	short	7.96	6	46.7329	0	2.07443	1.79176	3.84445	7.78882	2.05269
8122G	1	PAK	F	cues	50.73	3.92652	2013-07-06	63	Cues0	J	long	26.96	24	220.944	0	3.29435	3.17805	5.39791	9.206	2.21986
8122G	1	PAK	F	cues	50.73	3.92652	2013-07-09	64	Cues0	Z	short	39.96	38	420.248	2	3.68788	3.63759	6.04085	11.0592	2.40326
8122G	1	PAK	F	cues	52.73	3.96518	2013-07-11	65	Dark	Z	short	51.76	50		5	3.94662	3.91202
8122G	1	PAK	F	cues	52.73	3.96518	2013-07-13	66	Dark	V	long	46.32	204		6	3.83557	5.31812
8122G	1	PAK	F	cues	52.73	3.96518	2013-07-16	67	Dark	J	long	175.32	35		0	5.16661	3.55535
8122G	1	PAK	F	cues	52.73	3.96518	2013-07-18	68	s ostrůvkem	S	short	42.96	40	330.131	1	3.76027	3.68888	5.79949	8.25327	2.11061
8122G	X	PAK	F	cues	52.7	3.96462	2013-07-20	69	bez ostrůvku	V	long	124	120	1930.33	1	4.82028	4.78749	7.56545	16.0861	2.77795
8122G	1	PAK	F	cues	52.7	3.96462	2013-07-23	70	s ostrůvkem	V	long	16.96	10	85.5362	0	2.83086	2.30259	4.44894	8.55362	2.14635
8122G	X	PAK	F	cues	52.7	3.96462	2013-07-25	71	bez ostrůvku	S	short	128.96	120	1715.9	4	4.8595	4.78749	7.44769	14.2992	2.6602
8122G	1	PAK	F	cues	52.7	3.96462	2013-07-27	72	s ostrůvkem	S	short	5.96	5	67.108	0	1.78507	1.60944	4.2063	13.4216	2.59687
8122G	X	PAK	F	cues	50.16	3.91522	2013-07-30	73	bez ostrůvku	J	long	126.96	120	985.236	5	4.84387	4.78749	6.89288	8.2103	2.10539
8122G	1	PAK	F	cues	50.16	3.91522	2013-09-23	74	Memorytest1	S	short	64.24	61	367.544	1	4.16263	4.11087	5.90684	6.02531	1.79597
8122G	1	PAK	F	cues	50.16	3.91522	2013-09-24	75	Memorytest1	V	long	243.76	242	1944.47	7	5.49618	5.48894	7.57274	8.035	2.08381
8122G	1	PAK	F	cues	50.16	3.91522	2013-09-26	76	Memorytest1	S	short	225.84	225	1502.79	5	5.41983	5.4161	7.31508	6.67907	1.89898
8122G	1	PAK	F	cues	60.5	4.10264	2014-01-23	77	SMemorytest2	Z	short	787.76	406	2383.99	10	6.66919	6.00635	7.77653	5.8719	1.77018
8122G	1	PAK	F	cues	60.5	4.10264	2014-01-29	78	SMemorytest2	S	short	135.36	77	461.863	1	4.90794	4.34381	6.13527	5.99822	1.79146
8122G	1	PAK	F	cues	60.5	4.10264	2014-02-05	79	SMemorytest2	J	long	54.76	45	217.958	0	4.00296	3.80666	5.3843	4.84351	1.57764
8122G	1	PAK	F	cues	60.5	4.10264	2015-01-07	80	FMemorytest2	V	long	27.28	102	152.211	0	3.30615	4.62497	5.02527	1.49226	0.400295
8122G	1	PAK	F	cues	60.5	4.10264	2015-02-04	81	FMemorytest2	J	long	27	62	71.6453	2	3.29584	4.12713	4.27173	1.15557	0.144593
8122G	1	PAK	F	cues	60.5	4.10264	2015-03-18	82	FMemorytest2	S	short	29.68	117	209.928	0	3.39047	4.76217	5.34676	1.79426	0.584591
8218G	1	PAK	F	cues	42.21	3.74266	2012-06-07	1	aSTraining	S	short		64	602.977	1		4.15888	6.40188	9.42152	2.243
8218G	1	PAK	F	cues	42.21	3.74266	2012-06-14	2	aSTraining	S	short		154	1844.17	2		5.03695	7.51978	11.9751	2.48283
8218G	1	PAK	F	cues	42.21	3.74266	2012-06-21	3	aSTraining	Z	short		77	475.419	0		4.34381	6.1642	6.17427	1.82039
8218G	1	PAK	F	cues	41.69	3.73026	2012-06-28	4	Training	S	short		125	1002.16	4		4.82831	6.90991	8.01728	2.0816
8218G	1	PAK	F	cues	41.69	3.73026	2012-07-05	5	Training	J	long		159	1490.7	3		5.0689	7.307	9.37547	2.2381
8218G	1	PAK	F	cues	41.69	3.73026	2012-07-19	6	Training	Z	short		55	610.314	0		4.00733	6.41397	11.0966	2.40664
8218G	1	PAK	F	cues	41.69	3.73026	2012-07-26	7	Training	J	long		140	769.233	0		4.94164	6.64539	5.49452	1.70375
8218G	1	PAK	F	cues	40.91	3.71137	2012-08-02	8	Training	V	long		129	955.464	0		4.85981	6.8622	7.4067	2.00238
8218G	1	PAK	F	cues	40.91	3.71137	2012-08-09	9	Training	V	long		4	54.5067	0		1.38629	3.99832	13.6267	2.61203
8218G	1	PAK	F	cues	40.91	3.71137	2012-08-13	10	Training	Z	short		8	94.4628	0		2.07944	4.54821	11.8079	2.46876
8218G	1	PAK	F	cues	40.91	3.71137	2012-08-16	11	Training	V	long		303	2547.12	9		5.71373	7.84272	8.40634	2.12899
8218G	1	PAK	F	cues	40.91	3.71137	2012-08-20	12	Training	J	long		301	2243.68	12		5.70711	7.71587	7.45409	2.00876
8218G	1	PAK	F	cues	40.91	3.71137	2012-08-23	13	Training	V	long		122	1015.71	2		4.80402	6.92334	8.32549	2.11932
8218G	1	PAK	F	cues	40.91	3.71137	2012-08-27	14	Training	J	long		50	339.472	0		3.91202	5.82739	6.78944	1.91537
8218G	1	PAK	F	cues	40.91	3.71137	2012-08-30	15	Training	V	long		54	408.954	0		3.98898	6.0136	7.57322	2.02462
8218G	1	PAK	F	cues	41.8	3.7329	2012-10-04	16	Training	S	short		119	947.459	7		4.77912	6.85378	7.96184	2.07466
8218G	1	PAK	F	cues	41.8	3.7329	2012-10-08	17	Training	Z	short		190	1448.05	2		5.24702	7.27797	7.62132	2.03095
8218G	1	PAK	F	cues	41.8	3.7329	2012-10-15	18	FTraining	J	long		21	98.146	0		3.04452	4.58646	4.67362	1.54193
8218G	1	PAK	F	cues	41.8	3.7329	2012-10-22	19	FTraining	Z	short		183	1151.28	1		5.20949	7.04863	6.29115	1.83914
8218G	1	PAK	F	cues	43.75	3.77849	2012-10-25	20	FTraining	S	short		34	264.322	1		3.52636	5.57717	7.77418	2.05081
8218G	1	PAK	F	cues	41.41	3.72352	2013-01-07	21	aCues4	S	short	135.84	135	1615.18	7	4.91148	4.90527	7.3872	11.9643	2.48193
8218G	1	PAK	F	cues	41.41	3.72352	2013-01-10	22	aCues4	Z	short	75.96	74	798.593	1	4.33021	4.30407	6.68285	10.7918	2.37879
8218G	1	PAK	F	cues	41.41	3.72352	2013-01-14	23	aCues4	J	long	169.24	159	1544.87	5	5.13132	5.0689	7.3427	9.71616	2.27379
8218G	1	PAK	F	cues	41.41	3.72352	2013-01-17	24	aCues4	S	short	62.52	58	628.356	1	4.13549	4.06044	6.44311	10.8337	2.38266
8218G	1	PAK	F	cues	40.08	3.69088	2013-01-21	25	Cues3	Z	short	229.84	230	2914.74	5	5.43738	5.43808	7.97754	12.6728	2.53946
8218G	1	PAK	F	cues	40.08	3.69088	2013-01-24	26	Cues3	V	long	69.96	65	567.014	1	4.24792	4.17439	6.34038	8.72329	2.166
8218G	1	PAK	F	cues	40.08	3.69088	2013-01-28	27	Cues3	J	long	82.96	83	1229.76	2	4.41836	4.41884	7.11457	14.8164	2.69573
8218G	1	PAK	F	cues	40.08	3.69088	2013-01-31	28	Cues3	S	short	75.96	73	806.077	0	4.33021	4.29046	6.69218	11.0422	2.40172
8218G	1	PAK	F	cues	38.49	3.6504	2013-02-04	29	Cues3	V	long	28	24	354.592	0	3.3322	3.17805	5.87097	14.7747	2.69291
8218G	1	PAK	F	cues	38.49	3.6504	2013-02-07	30	Cues3	Z	short	80.92	75	550.018	1	4.39346	4.31749	6.30995	7.33357	1.99246
8218G	1	PAK	F	cues	38.49	3.6504	2013-02-11	31	Cues3	V	long	124.96	124	1038.19	3	4.82799	4.82028	6.94523	8.3725	2.12495
8218G	1	PAK	F	cues	38.49	3.6504	2013-02-14	32	Cues3	S	short	15.88	12	167.307	1	2.76506	2.48491	5.11983	13.9422	2.63492
8218G	1	PAK	F	cues	37.64	3.62807	2013-02-18	33	Cues3	J	long	161.96	160	1516.62	2	5.08735	5.07517	7.32424	9.47887	2.24907
8218G	1	PAK	F	cues	37.64	3.62807	2013-02-25	34	Cues3	V	long	22.96	22	357.892	1	3.13375	3.09104	5.88023	16.2678	2.78919
8218G	1	PAK	F	cues	37.64	3.62807	2013-02-28	35	Cues2	Z	short	188.96	187	1953.17	3	5.24154	5.23111	7.57721	10.4448	2.3461
8218G	1	PAK	F	cues	37.64	3.62807	2013-03-05	36	Cues2	J	long	112.52	103	1053.75	4	4.72313	4.63473	6.96011	10.2306	2.32538
8218G	1	PAK	F	cues	40.13	3.69212	2013-03-12	37	Cues2	Z	short	7.96	3	61.7187	0	2.07443	1.09861	4.12259	20.5729	3.02397
8218G	1	PAK	F	cues	40.13	3.69212	2013-03-14	38	Cues2	S	short	157.96	157	1438.16	1	5.06234	5.05625	7.27112	9.16025	2.21487
8218G	1	PAK	F	cues	40.13	3.69212	2013-03-21	39	Cues2	J	long	119.96	119	865.937	2	4.78716	4.77912	6.76381	7.27678	1.98469
8218G	1	PAK	F	cues	40.13	3.69212	2013-03-26	40	Cues2	V	long	125.96	125	828.567	3	4.83596	4.82831	6.7197	6.62854	1.89138
8218G	1	PAK	F	cues	42.8	3.75654	2013-03-28	41	Cues2	J	long	62.96	62	619.771	0	4.1425	4.12713	6.42935	9.99631	2.30222
8218G	1	PAK	F	cues	42.8	3.75654	2013-04-02	42	Cues2	Z	short	14.96	11	98.2615	0	2.70538	2.3979	4.58763	8.93286	2.18974
8218G	1	PAK	F	cues	42.8	3.75654	2013-04-04	43	Cues2	V	long	94.96	95	683.682	0	4.55346	4.55388	6.52749	7.19665	1.97362
8218G	1	PAK	F	cues	42.8	3.75654	2013-04-15	44	Cues2	S	short	153.96	152	823.576	1	5.03669	5.02388	6.71366	5.41826	1.68978
8218G	1	PAK	F	cues	40.7	3.70623	2013-04-16	45	Cues1	Z	short	63.92	62	547.893	1	4.15763	4.12713	6.30608	8.83698	2.17895
8218G	1	PAK	F	cues	40.7	3.70623	2013-04-18	46	Cues1	V	long	17.96	17	137.655	0	2.88815	2.83321	4.92475	8.09735	2.09154
8218G	1	PAK	F	cues	40.7	3.70623	2013-04-23	47	Cues1	J	long	39.72	38	316.09	1	3.68185	3.63759	5.75603	8.31816	2.11844
8218G	1	PAK	F	cues	40.7	3.70623	2013-04-25	48	Cues1	S	short	87.96	87	994.098	2	4.47688	4.46591	6.90184	11.4264	2.43593
8218G	1	PAK	F	cues	38.69	3.65558	2013-05-02	49	Cues1	Z	short	159.04	157	1334.76	6	5.06916	5.05625	7.19651	8.50166	2.14026
8218G	1	PAK	F	cues	38.69	3.65558	2013-05-21	50	Cues1	J	long	44.56	42	432.903	0	3.79684	3.73767	6.07051	10.3072	2.33284
8218G	1	PAK	F	cues	38.69	3.65558	2013-05-23	51	Cues1	Z	short	118.92	114	1260.49	0	4.77845	4.7362	7.13926	11.0569	2.40306
8218G	1	PAK	F	cues	38.69	3.65558	2013-05-28	52	Cues1	V	long	18.96	20	143.743	0	2.94233	2.99573	4.96803	7.18715	1.97229
8218G	1	PAK	F	cues	38.24	3.64388	2013-05-30	53	Cues1	J	long	157.84	158	1121.13	3	5.06158	5.0626	7.02209	7.09576	1.9595
8218G	1	PAK	F	cues	38.24	3.64388	2013-06-04	54	Cues1	S	short	40	36	362.014	0	3.68888	3.58352	5.89168	10.0559	2.30816
8218G	1	PAK	F	cues	38.24	3.64388	2013-06-06	55	Cues0	V	long	47.96	47	435.368	1	3.87037	3.85015	6.07619	9.26315	2.22604
8218G	1	PAK	F	cues	38.24	3.64388	2013-06-11	56	Cues0	Z	short	185.88	181	1710	3	5.2251	5.1985	7.44425	9.44751	2.24575
8218G	1	PAK	F	cues	36.85	3.60686	2013-06-13	57	Cues0	V	long	43.72	40	1328.42	1	3.77781	3.68888	7.19175	33.2105	3.50287
8218G	1	PAK	F	cues	36.85	3.60686	2013-06-20	58	Cues0	S	short	8.8	3	190.166	0	2.17475	1.09861	5.2479	63.3887	4.14929
8218G	1	PAK	F	cues	36.85	3.60686	2013-06-25	59	Cues0	J	long	174.96	165	2347.39	1	5.16456	5.10595	7.76106	14.2266	2.65511
8218G	1	PAK	F	cues	36.85	3.60686	2013-06-27	60	Cues0	V	long	62.56	59	534.974	0	4.13613	4.07754	6.28222	9.06736	2.20468
8218G	1	PAK	F	cues	35.9	3.58074	2013-07-02	61	Cues0	Z	short	61.2	54	555.88	0	4.11415	3.98898	6.32055	10.2941	2.33157
8218G	1	PAK	F	cues	35.9	3.58074	2013-07-04	62	Cues0	S	short	96.96	94	752.315	0	4.5743	4.54329	6.62316	8.00335	2.07986
8218G	1	PAK	F	cues	35.9	3.58074	2013-07-06	63	Cues0	J	long	220.96	222	2270.27	3	5.39798	5.40268	7.72765	10.2264	2.32498
8218G	1	PAK	F	cues	35.9	3.58074	2013-07-09	64	Cues0	Z	short	187.96	188	2583.54	2	5.23623	5.23644	7.85692	13.7422	2.62047
8218G	1	PAK	F	cues	37.51	3.62461	2013-07-11	65	Dark	Z	short		29		1		3.3673
8218G	1	PAK	F	cues	37.51	3.62461	2013-07-13	66	Dark	V	long		211		3		5.35186
8218G	1	PAK	F	cues	37.51	3.62461	2013-07-16	67	Dark	J	long		72		1		4.27667
8218G	0	PAK	F	cues	37.51	3.62461	2013-07-18	68	s ostrůvkem	S	short	127.96	120	2234.01	2	4.85172	4.78749	7.71155	18.6168	2.92406
8218G	X	PAK	F	cues	40.09	3.69113	2013-07-20	69	bez ostrůvku	V	long	123.92	120	2086.08	1	4.81964	4.78749	7.64304	17.384	2.85555
8218G	1	PAK	F	cues	40.09	3.69113	2013-07-23	70	s ostrůvkem	V	long	109.96	107	1133.95	0	4.70012	4.67283	7.03346	10.5977	2.36063
8218G	X	PAK	F	cues	40.09	3.69113	2013-07-25	71	bez ostrůvku	S	short	130.24	120	1716.77	2	4.86938	4.78749	7.4482	14.3064	2.66071
8218G	0	PAK	F	cues	40.09	3.69113	2013-07-27	72	s ostrůvkem	S	short	123.92	120	2539.09	2	4.81964	4.78749	7.83956	21.1591	3.05207
8218G	X	PAK	F	cues	35.34	3.56502	2013-07-30	73	bez ostrůvku	J	long	128.92	120	717.128	5	4.85919	4.78749	6.57525	5.97607	1.78776
8218G	1	PAK	F	cues	43.75	3.77849	2013-09-23	74	Memorytest1	S	short		84	554.515	2		4.43082	6.31809	6.60137	1.88728
8218G	1	PAK	F	cues	43.75	3.77849	2013-09-24	75	Memorytest1	V	long		86	618.82	1		4.45435	6.42781	7.19558	1.97347
8218G	1	PAK	F	cues	43.75	3.77849	2013-09-26	76	Memorytest1	S	short		91	684.193	1		4.51086	6.52824	7.5186	2.01738
8218G	1	PAK	F	cues	43.75	3.77849	2014-01-23	77	SMemorytest2	Z	short		265	1352.21	1		5.57973	7.2095	5.10268	1.62977
8218G	1	PAK	F	cues	43.75	3.77849	2014-01-29	78	SMemorytest2	S	short		31	250.88	0		3.43399	5.52497	8.0929	2.09099
8218G	1	PAK	F	cues	43.75	3.77849	2014-02-05	79	SMemorytest2	J	long		480	2576.78	5		6.17379	7.8543	5.36829	1.68051
8236G	1	PAK	F	cues	49.55	3.90298	2012-06-08	1	aSTraining	S	short	331.36	327	1775.65	7	5.80321	5.78996	7.48192	5.43012	1.69196
8236G	1	PAK	F	cues	49.55	3.90298	2012-06-15	2	aSTraining	S	short	239.36	353	2172.5	3	5.47797	5.86647	7.68363	6.15439	1.81717
8236G	1	PAK	F	cues	49.55	3.90298	2012-06-22	3	aSTraining	Z	short	139.04	133	560.377	2	4.93476	4.89035	6.32861	4.21336	1.43826
8236G	0	PAK	F	cues	50.64	3.92474	2012-06-29	4	Training	S	short	484.36	480	2502.85	10	6.18283	6.17379	7.82519	5.21427	1.6514
8236G	1	PAK	F	cues	50.64	3.92474	2012-07-06	5	Training	J	long	151.72	150	829.489	0	5.02204	5.01064	6.72081	5.52993	1.71017
8236G	1	PAK	F	cues	50.64	3.92474	2012-07-20	6	Training	Z	short	301.04	297	1248.36	16	5.70724	5.69373	7.12959	4.20323	1.43585
8236G	1	PAK	F	cues	50.64	3.92474	2012-07-27	7	Training	J	long	255.56	253	1065.07	3	5.54346	5.53339	6.9708	4.20976	1.43741
8236G	1	PAK	F	cues	53.18	3.97368	2012-08-03	8	Training	V	long	34.32	67	144.007	2	3.53573	4.20469	4.96986	2.14936	0.765169
8236G	1	PAK	F	cues	53.18	3.97368	2012-08-10	9	Training	V	long	23.92	18	122.621	0	3.17471	2.89037	4.8091	6.81228	1.91873
8236G	1	PAK	F	cues	53.18	3.97368	2012-08-17	10	Training	Z	short	144.2	139	1324.02	1	4.9712	4.93447	7.18843	9.52532	2.25395
8236G	1	PAK	F	cues	53.18	3.97368	2012-08-24	11	Training	V	long	223.24	224	2102.16	1	5.40825	5.41165	7.65072	9.38464	2.23907
8236G	1	PAK	F	cues	53.18	3.97368	2012-08-31	12	Training	J	long	112.2	109	544.491	3	4.72028	4.69135	6.29985	4.99533	1.6085
8236G	1	PAK	F	cues	53.18	3.97368	2012-10-01	13	Training	V	long	17.16	13	57.8831	0	2.84258	2.56495	4.05843	4.45255	1.49348
8236G	1	PAK	F	cues	53.18	3.97368	2012-10-08	14	Training	J	long	113.52	125	403.869	3	4.73198	4.82831	6.00109	3.23095	1.17278
8236G	1	PAK	F	cues	53.18	3.97368	2012-10-15	15	Training	V	long	130.8	127	549.014	1	4.87367	4.84419	6.30812	4.32294	1.46394
8236G	1	PAK	F	cues	59.82	4.09134	2012-10-22	16	Training	S	short	272.48	270	899.79	10	5.60757	5.59842	6.80216	3.33256	1.20374
8236G	1	PAK	F	cues	59.82	4.09134	2012-11-12	17	Training	Z	short	127.28	120	566.657	1	4.84639	4.78749	6.33975	4.72214	1.55226
8236G	1	PAK	F	cues	59.82	4.09134	2012-11-15	18	FTraining	J	long	294.08	293	1168.58	15	5.68385	5.68017	7.06354	3.98833	1.38337
8236G	1	PAK	F	cues	59.82	4.09134	2012-11-19	19	FTraining	Z	short	73.4	69	252.461	1	4.29592	4.23411	5.53126	3.65886	1.29715
8236G	1	PAK	F	cues	57.25	4.04743	2012-11-22	20	FTraining	S	short	248.96	247	828.938	3	5.51729	5.50939	6.72015	3.35602	1.21076
8236G	1	PAK	F	cues	56.45	4.03336	2013-01-07	21	aCues4	S	short	83.96	83	476.766	0	4.43034	4.41884	6.16703	5.74417	1.74819
8236G	1	PAK	F	cues	56.45	4.03336	2013-01-10	22	aCues4	Z	short	192.96	176	1219.68	4	5.26248	5.17048	7.10634	6.93	1.93586
8236G	1	PAK	F	cues	56.45	4.03336	2013-01-14	23	aCues4	J	long	246.96	246	1917.01	4	5.50923	5.50533	7.55852	7.79272	2.05319
8236G	1	PAK	F	cues	56.45	4.03336	2013-01-17	24	aCues4	S	short	93.96	92	717.628	2	4.54287	4.52179	6.57595	7.8003	2.05416
8236G	1	PAK	F	cues	56.06	4.02642	2013-01-21	25	Cues3	Z	short	8.96	8	34.6284	1	2.19277	2.07944	3.54467	4.32855	1.46523
8236G	1	PAK	F	cues	56.06	4.02642	2013-01-24	26	Cues3	V	long	84.96	83	457.227	0	4.44218	4.41884	6.12518	5.50876	1.70634
8236G	1	PAK	F	cues	56.06	4.02642	2013-01-28	27	Cues3	J	long	73.92	67	600.522	1	4.30298	4.20469	6.3978	8.96301	2.19311
8236G	1	PAK	F	cues	56.06	4.02642	2013-01-31	28	Cues3	S	short	109.8	108	620.673	3	4.69866	4.68213	6.4308	5.74697	1.74867
8236G	1	PAK	F	cues	53.52	3.98006	2013-02-04	29	Cues3	V	long	95.12	92	530.041	7	4.55514	4.52179	6.27295	5.76132	1.75117
8236G	1	PAK	F	cues	53.52	3.98006	2013-02-07	30	Cues3	Z	short	44.96	42	196.234	0	3.80577	3.73767	5.27931	4.67224	1.54164
8236G	1	PAK	F	cues	53.52	3.98006	2013-02-11	31	Cues3	V	long	87.68	85	570.103	4	4.47369	4.44265	6.34582	6.70709	1.90317
8236G	1	PAK	F	cues	53.52	3.98006	2013-02-14	32	Cues3	S	short	334.84	333	2184.05	13	5.81365	5.80814	7.68894	6.55871	1.88079
8236G	1	PAK	F	cues	53.31	3.97612	2013-02-18	33	Cues3	J	long	127.96	125	810.245	2	4.85172	4.82831	6.69734	6.48196	1.86902
8236G	1	PAK	F	cues	53.31	3.97612	2013-02-25	34	Cues3	V	long	362.96	363	3351.98	16	5.89429	5.8944	8.11731	9.2341	2.2229
8236G	1	PAK	F	cues	53.31	3.97612	2013-02-28	35	Cues2	Z	short	7.96	9	40.6528	0	2.07443	2.19722	3.70507	4.51698	1.50784
8236G	1	PAK	F	cues	53.31	3.97612	2013-03-05	36	Cues2	J	long	144.12	140	1102.97	3	4.97065	4.94164	7.00576	7.87836	2.06412
8236G	1	PAK	F	cues	57.52	4.05213	2013-03-12	37	Cues2	Z	short	197.96	196	883.619	5	5.28806	5.27811	6.78403	4.50826	1.50591
8236G	1	PAK	F	cues	57.52	4.05213	2013-03-14	38	Cues2	S	short	178.96	175	1273.14	2	5.18716	5.16479	7.14924	7.27509	1.98446
8236G	1	PAK	F	cues	57.52	4.05213	2013-03-21	39	Cues2	J	long	231.96	231	1292.64	7	5.44656	5.44242	7.16444	5.59584	1.72202
8236G	1	PAK	F	cues	57.52	4.05213	2013-03-26	40	Cues2	V	long	291.32	311	3168.28	14	5.67442	5.73979	8.06094	10.1874	2.32115
8236G	1	PAK	F	cues	59.33	4.08312	2013-03-28	41	Cues2	J	long	54.96	52	383.083	0	4.00661	3.95124	5.94825	7.36698	1.99701
8236G	1	PAK	F	cues	59.33	4.08312	2013-04-02	42	Cues2	Z	short	41.96	39	431.468	3	3.73672	3.66356	6.06719	11.0633	2.40363
8236G	1	PAK	F	cues	59.33	4.08312	2013-04-04	43	Cues2	V	long	75.96	71	314.141	1	4.33021	4.26268	5.74984	4.42452	1.48716
8236G	1	PAK	F	cues	59.33	4.08312	2013-04-16	44	Cues2	S	short	9.96	8	181.217	0	2.29858	2.07944	5.1997	22.6521	3.12025
8236G	1	PAK	F	cues	55.65	4.01908	2013-04-16	45	Cues1	Z	short	10.96	8	177.104	0	2.39425	2.07944	5.17674	22.138	3.0973
8236G	1	PAK	F	cues	55.65	4.01908	2013-04-18	46	Cues1	V	long	104.68	98	1014.06	3	4.65091	4.58497	6.92172	10.3476	2.33675
8236G	1	PAK	F	cues	55.65	4.01908	2013-04-23	47	Cues1	J	long	98.48	97	971.895	7	4.58985	4.57471	6.87925	10.0195	2.30454
8236G	1	PAK	F	cues	55.65	4.01908	2013-04-25	48	Cues1	S	short	17.96	17	234.722	1	2.88815	2.83321	5.4584	13.8072	2.62519
8236G	1	PAK	F	cues	52.26	3.95623	2013-05-02	49	Cues1	Z	short	62.96	58	345.979	0	4.1425	4.06044	5.84638	5.96516	1.78594
8236G	1	PAK	F	cues	52.26	3.95623	2013-05-21	50	Cues1	J	long	20.96	18	145.326	0	3.04262	2.89037	4.97898	8.07367	2.08861
8236G	1	PAK	F	cues	52.26	3.95623	2013-05-23	51	Cues1	Z	short	7.96	5	55.8653	0	2.07443	1.60944	4.02294	11.1731	2.41351
8236G	1	PAK	F	cues	52.26	3.95623	2013-05-28	52	Cues1	V	long	58.96	58	383.158	2	4.07686	4.06044	5.94845	6.60617	1.888
8236G	1	PAK	F	cues	51.79	3.9472	2013-05-30	53	Cues1	J	long	18.04	15	196.712	0	2.89259	2.70805	5.28174	13.1141	2.57369
8236G	1	PAK	F	cues	51.79	3.9472	2013-06-04	54	Cues1	S	short	266.76	272	2284.68	9	5.58635	5.6058	7.73398	8.39956	2.12818
8236G	1	PAK	F	cues	51.79	3.9472	2013-06-06	55	Cues0	V	long	62.8	60	679.705	2	4.13996	4.09434	6.52166	11.3284	2.42731
8236G	1	PAK	F	cues	51.79	3.9472	2013-06-11	56	Cues0	Z	short	218.96	217	1229.34	6	5.38889	5.3799	7.11423	5.66516	1.73434
8236G	1	PAK	F	cues	51.93	3.9499	2013-06-13	57	Cues0	V	long	69.96	66	435.025	1	4.24792	4.18965	6.0754	6.59129	1.88575
8236G	1	PAK	F	cues	51.93	3.9499	2013-06-20	58	Cues0	S	short	53.68	49	438.3	0	3.98304	3.89182	6.0829	8.9449	2.19108
8236G	1	PAK	F	cues	51.93	3.9499	2013-06-25	59	Cues0	J	long	40.96	32	209.547	0	3.7126	3.46574	5.34495	6.54834	1.87921
8236G	1	PAK	F	cues	51.93	3.9499	2013-06-27	60	Cues0	V	long	78.96	77	538.547	1	4.36894	4.34381	6.28887	6.99412	1.94507
8236G	1	PAK	F	cues	49.41	3.90015	2013-07-02	61	Cues0	Z	short	120.96	120	660.221	2	4.79546	4.78749	6.49257	5.50184	1.70508
8236G	1	PAK	F	cues	49.41	3.90015	2013-07-04	62	Cues0	S	short	208.96	210	1356.78	5	5.34214	5.34711	7.21287	6.46086	1.86576
8236G	1	PAK	F	cues	49.41	3.90015	2013-07-06	63	Cues0	J	long	182.04	180	860.514	4	5.20423	5.19296	6.75753	4.78063	1.56457
8236G	1	PAK	F	cues	49.41	3.90015	2013-07-09	64	Cues0	Z	short	114.96	113	896.639	2	4.74458	4.72739	6.79865	7.93486	2.07127
8236G	1	PAK	F	cues	52.24	3.95585	2013-07-11	65	Dark	Z	short	98.34	92		3	4.58843	4.52179
8236G	1	PAK	F	cues	52.24	3.95585	2013-07-13	66	Dark	V	long	92.32	32		2	4.52526	3.46574
8236G	1	PAK	F	cues	52.24	3.95585	2013-07-16	67	Dark	J	long	46.72	90		2	3.84417	4.49981
8236G	1	PAK	F	cues	52.24	3.95585	2013-07-18	68	s ostrůvkem	S	short	7.96	3	76.1157	0	2.07443	1.09861	4.33225	25.3719	3.23364
8236G	X	PAK	F	cues	54.53	3.99875	2013-07-20	69	bez ostrůvku	V	long	124	120	948.587	0	4.82028	4.78749	6.85497	7.90489	2.06748
8236G	1	PAK	F	cues	54.53	3.99875	2013-07-23	70	s ostrůvkem	V	long	63.96	60	418.578	1	4.15826	4.09434	6.03686	6.9763	1.94252
8236G	X	PAK	F	cues	54.53	3.99875	2013-07-25	71	bez ostrůvku	S	short	126.96	120	885.418	1	4.84387	4.78749	6.78606	7.37848	1.99857
8236G	1	PAK	F	cues	54.53	3.99875	2013-07-27	72	s ostrůvkem	S	short	115.92	115	864.68	1	4.7529	4.74493	6.76236	7.51896	2.01743
8236G	X	PAK	F	cues	50.43	3.92059	2013-07-30	73	bez ostrůvku	J	long	126.96	120	945.262	0	4.84387	4.78749	6.85146	7.87718	2.06397
8236G	1	PAK	F	cues	57.25	4.04743	2013-09-23	74	Memorytest1	S	short	80.08	77	285.019	1	4.38303	4.34381	5.65256	3.70155	1.30875
8236G	1	PAK	F	cues	57.25	4.04743	2013-09-24	75	Memorytest1	V	long	54.56	52	162.961	0	3.9993	3.95124	5.09351	3.13387	1.14227
8236G	1	PAK	F	cues	57.25	4.04743	2013-09-26	76	Memorytest1	S	short	160.92	158	564.18	3	5.08091	5.0626	6.33537	3.57076	1.27278
8236G	1	PAK	F	cues	63.8	4.15575	2014-01-23	77	SMemorytest2	Z	short	379.12	194	603.878	3	5.93785	5.26786	6.40337	3.11277	1.13551
8236G	1	PAK	F	cues	63.8	4.15575	2014-01-29	78	SMemorytest2	S	short	520.76	251	923.34	3	6.25529	5.52545	6.828	3.67865	1.30254
8236G	1	PAK	F	cues	63.8	4.15575	2014-02-05	79	SMemorytest2	J	long	305.92	298	709.528	3	5.72332	5.69709	6.5646	2.38097	0.867506
8236G	1	PAK	F	cues	63.8	4.15575	2015-01-07	80	FMemorytest2	V	long	478.88	473	1514.9	18	6.17145	6.1591	7.3231	3.20275	1.16401
8236G	1	PAK	F	cues	63.8	4.15575	2015-02-04	81	FMemorytest2	J	long	17.36	27	73.9013	0	2.85417	3.29584	4.30273	2.73709	1.00689
8236G	1	PAK	F	cues	63.8	4.15575	2015-03-18	82	FMemorytest2	S	short	67.28	232	314.903	7	4.20886	5.44674	5.75226	1.35734	0.305527
8276G	1	PAK	F	cues	39.34	3.67224	2012-06-08	1	aSTraining	S	short	385.88	388	2713.3	17	5.95553	5.96101	7.90592	6.99304	1.94492
8276G	1	PAK	F	cues	39.34	3.67224	2012-06-15	2	aSTraining	S	short	343.92	343	1901.91	6	5.84041	5.83773	7.55061	5.54493	1.71288
8276G	1	PAK	F	cues	39.34	3.67224	2012-06-22	3	aSTraining	Z	short	104.76	104	728.608	7	4.65167	4.64439	6.59114	7.00585	1.94674
8276G	1	PAK	F	cues	38.9	3.66099	2012-06-29	4	Training	S	short	77.04	76	515.513	2	4.34432	4.33073	6.24516	6.78307	1.91443
8276G	1	PAK	F	cues	38.9	3.66099	2012-07-06	5	Training	J	long	97.16	114	480.961	8	4.57636	4.7362	6.17579	4.21896	1.43959
8276G	1	PAK	F	cues	38.9	3.66099	2012-07-20	6	Training	Z	short	79.08	86	354.567	9	4.37046	4.45435	5.8709	4.12287	1.41655
8276G	1	PAK	F	cues	38.9	3.66099	2012-07-27	7	Training	J	long	120.44	108	502.117	7	4.79115	4.68213	6.21883	4.64923	1.5367
8276G	1	PAK	F	cues	42.5	3.7495	2012-08-03	8	Training	V	long	18.96	20	106.893	0	2.94233	2.99573	4.67183	5.34465	1.6761
8276G	1	PAK	F	cues	42.5	3.7495	2012-08-10	9	Training	V	long	44.52	63	453.936	1	3.79594	4.14313	6.11796	7.20533	1.97482
8276G	1	PAK	F	cues	42.5	3.7495	2012-08-13	10	Training	Z	short	234.96	229	1335.51	12	5.45942	5.43372	7.19707	5.83192	1.76335
8276G	1	PAK	F	cues	42.5	3.7495	2012-08-17	11	Training	V	long	83.88	80	320.081	6	4.42939	4.38203	5.76857	4.00101	1.38655
8276G	1	PAK	F	cues	42.5	3.7495	2012-08-20	12	Training	J	long	93.12	89	659.09	3	4.53389	4.48864	6.49086	7.40551	2.00222
8276G	1	PAK	F	cues	42.5	3.7495	2012-08-24	13	Training	V	long	43.52	47	145.379	3	3.77322	3.85015	4.97934	3.09317	1.1292
8276G	1	PAK	F	cues	42.5	3.7495	2012-08-27	14	Training	J	long	50.4	43	271.846	3	3.91999	3.7612	5.60524	6.322	1.84404
8276G	1	PAK	F	cues	42.5	3.7495	2012-08-31	15	Training	V	long	48	45	196.879	1	3.8712	3.80666	5.28259	4.37509	1.47593
8276G	1	PAK	F	cues	43.5	3.77276	2012-10-04	16	Training	S	short	337.76	331	2370.86	17	5.82234	5.80212	7.77101	7.16272	1.96889
8276G	1	PAK	F	cues	43.5	3.77276	2012-10-08	17	Training	Z	short	69.6	64	341.17	4	4.24276	4.15888	5.83238	5.33078	1.6735
8276G	1	PAK	F	cues	43.5	3.77276	2012-10-15	18	FTraining	J	long	32.24	35	286.482	0	3.47321	3.55535	5.65768	8.1852	2.10233
8276G	1	PAK	F	cues	43.5	3.77276	2012-10-22	19	FTraining	Z	short	208.12	211	1033.54	4	5.33811	5.35186	6.94075	4.89829	1.58889
8276G	1	PAK	F	cues	43.93	3.7826	2012-10-25	20	FTraining	S	short	21.72	41	81.2116	0	3.07823	3.71357	4.39706	1.98077	0.683486
8276G	1	PAK	F	cues	39.22	3.66919	2013-01-07	21	aCues4	S	short	50.64	44	655.741	1	3.92474	3.78419	6.48577	14.9032	2.70158
8276G	1	PAK	F	cues	39.22	3.66919	2013-01-10	22	aCues4	Z	short	41.96	41	251.591	0	3.73672	3.71357	5.5278	6.13637	1.81423
8276G	1	PAK	F	cues	39.22	3.66919	2013-01-14	23	aCues4	J	long	74.88	71	643.144	1	4.31589	4.26268	6.46637	9.05837	2.20369
8276G	1	PAK	F	cues	39.22	3.66919	2013-01-17	24	aCues4	S	short	53.96	52	411.011	3	3.98824	3.95124	6.01862	7.90406	2.06738
8276G	1	PAK	F	cues	38.23	3.64362	2013-01-21	25	Cues3	Z	short	19.16	14	172.135	0	2.95282	2.63906	5.14828	12.2954	2.50922
8276G	1	PAK	F	cues	38.23	3.64362	2013-01-24	26	Cues3	V	long	109.72	108	773.798	8	4.69793	4.68213	6.65131	7.1648	1.96918
8276G	1	PAK	F	cues	38.23	3.64362	2013-01-28	27	Cues3	J	long	160.92	158	1783.16	6	5.08091	5.0626	7.48614	11.2858	2.42355
8276G	1	PAK	F	cues	38.23	3.64362	2013-01-31	28	Cues3	S	short	66.96	65	646.834	1	4.2041	4.17439	6.47209	9.95129	2.2977
8276G	1	PAK	F	cues	38.18	3.64231	2013-02-04	29	Cues3	V	long	72.72	70	618.522	2	4.28662	4.2485	6.42733	8.83603	2.17884
8276G	1	PAK	F	cues	38.18	3.64231	2013-02-07	30	Cues3	Z	short	73.04	69	537.608	2	4.29101	4.23411	6.28713	7.79142	2.05302
8276G	1	PAK	F	cues	38.18	3.64231	2013-02-11	31	Cues3	V	long	225.96	215	1821.81	10	5.42036	5.37064	7.50759	8.47353	2.13695
8276G	1	PAK	F	cues	38.18	3.64231	2013-02-14	32	Cues3	S	short	72.04	65	620.99	3	4.27722	4.17439	6.43131	9.55369	2.25693
8276G	1	PAK	F	cues	36.5	3.59731	2013-02-18	33	Cues3	J	long	157.96	156	990.101	6	5.06234	5.04986	6.89781	6.3468	1.84795
8276G	1	PAK	F	cues	36.5	3.59731	2013-02-25	34	Cues3	V	long	46.96	44	459.848	2	3.8493	3.78419	6.1309	10.4511	2.34671
8276G	1	PAK	F	cues	36.5	3.59731	2013-02-28	35	Cues2	Z	short	275.4	269	2512.86	15	5.61822	5.59471	7.82918	9.34149	2.23447
8276G	1	PAK	F	cues	36.5	3.59731	2013-03-05	36	Cues2	J	long	53.68	48	360.629	1	3.98304	3.8712	5.88785	7.5131	2.01665
8276G	1	PAK	F	cues	41.06	3.71503	2013-03-12	37	Cues2	Z	short	133.92	127	928.619	6	4.89724	4.84419	6.8337	7.31196	1.98951
8276G	1	PAK	F	cues	41.06	3.71503	2013-03-14	38	Cues2	S	short	233.96	234	2608.36	9	5.45515	5.45532	7.86648	11.1468	2.41116
8276G	1	PAK	F	cues	41.06	3.71503	2013-03-21	39	Cues2	J	long	76	71	501.026	3	4.33073	4.26268	6.21666	7.0567	1.95398
8276G	1	PAK	F	cues	41.06	3.71503	2013-03-26	40	Cues2	V	long	78.44	76	461.071	3	4.36233	4.33073	6.13355	6.06672	1.80282
8276G	1	PAK	F	cues	41.33	3.72159	2013-03-28	41	Cues2	J	long	109.88	108	772.879	3	4.69939	4.68213	6.65012	7.15629	1.96799
8276G	1	PAK	F	cues	41.33	3.72159	2013-04-02	42	Cues2	Z	short	56.96	56	582.424	4	4.04235	4.02535	6.3672	10.4004	2.34185
8276G	1	PAK	F	cues	41.33	3.72159	2013-04-04	43	Cues2	V	long	224.04	223	1674.39	10	5.41182	5.40717	7.4232	7.50848	2.01603
8276G	1	PAK	F	cues	41.33	3.72159	2013-04-17	44	Cues2	S	short	154.36	151	1017.76	10	5.03929	5.01728	6.92536	6.74013	1.90808
8276G	1	PAK	F	cues	39.89	3.68613	2013-04-16	45	Cues1	Z	short	52.96	51	596.139	1	3.96954	3.93183	6.39047	11.689	2.45865
8276G	1	PAK	F	cues	39.89	3.68613	2013-04-18	46	Cues1	V	long	104.96	104	913.351	3	4.65358	4.64439	6.81712	8.78222	2.17273
8276G	1	PAK	F	cues	39.89	3.68613	2013-04-23	47	Cues1	J	long	216.08	213	1477.03	8	5.37565	5.36129	7.29779	6.93441	1.9365
8276G	1	PAK	F	cues	39.89	3.68613	2013-04-25	48	Cues1	S	short	313	311	1976.5	15	5.7462	5.73979	7.58908	6.35531	1.84929
8276G	1	PAK	F	cues	40.69	3.70598	2013-05-02	49	Cues1	Z	short	30.96	28	115.455	0	3.4327	3.3322	4.74888	4.12339	1.41668
8276G	1	PAK	F	cues	40.69	3.70598	2013-05-21	50	Cues1	J	long	52.96	51	344.786	1	3.96954	3.93183	5.84292	6.76051	1.9111
8276G	1	PAK	F	cues	40.69	3.70598	2013-05-23	51	Cues1	Z	short	51	46	274.7	0	3.93183	3.82864	5.61568	5.97174	1.78704
8276G	1	PAK	F	cues	40.69	3.70598	2013-05-28	52	Cues1	V	long	68.92	64	558.268	2	4.23295	4.15888	6.32484	8.72294	2.16596
8276G	1	PAK	F	cues	38.48	3.65014	2013-05-30	53	Cues1	J	long	26.2	25	176.821	0	3.26576	3.21888	5.17514	7.07284	1.95626
8276G	1	PAK	F	cues	38.48	3.65014	2013-06-04	54	Cues1	S	short	132.08	129	746.399	6	4.88341	4.85981	6.61526	5.78604	1.75545
8276G	1	PAK	F	cues	38.48	3.65014	2013-06-06	55	Cues0	V	long	39.96	37	332.264	0	3.68788	3.61092	5.80593	8.98011	2.19501
8276G	1	PAK	F	cues	38.48	3.65014	2013-06-11	56	Cues0	Z	short	48.36	41	309.916	0	3.87867	3.71357	5.7363	7.55893	2.02273
8276G	1	PAK	F	cues	38.25	3.64414	2013-06-13	57	Cues0	V	long	299.96	298	2424.29	7	5.70365	5.69709	7.79329	8.1352	2.0962
8276G	1	PAK	F	cues	38.25	3.64414	2013-06-20	58	Cues0	S	short	148.96	146	1325.41	9	5.00368	4.98361	7.18948	9.07815	2.20587
8276G	1	PAK	F	cues	38.25	3.64414	2013-06-25	59	Cues0	J	long	56.8	52	536.62	0	4.03954	3.95124	6.28529	10.3196	2.33405
8276G	1	PAK	F	cues	38.25	3.64414	2013-06-27	60	Cues0	V	long	40.92	37	348.796	0	3.71162	3.61092	5.85449	9.42692	2.24357
8276G	1	PAK	F	cues	39.88	3.68587	2013-07-02	61	Cues0	Z	short	235.92	235	1228.55	5	5.46349	5.45959	7.11359	5.22787	1.654
8276G	1	PAK	F	cues	39.88	3.68587	2013-07-04	62	Cues0	S	short	54.92	52	669.876	1	4.00588	3.95124	6.50709	12.8822	2.55585
8276G	1	PAK	F	cues	39.88	3.68587	2013-07-06	63	Cues0	J	long	71.88	70	838.58	1	4.275	4.2485	6.73171	11.9797	2.48321
8276G	1	PAK	F	cues	39.88	3.68587	2013-07-09	64	Cues0	Z	short	58.52	56	560.426	2	4.06937	4.02535	6.3287	10.0076	2.30335
8276G	1	PAK	F	cues	40.96	3.7126	2013-07-11	65	Dark	Z	short		122		0		4.80402
8276G	1	PAK	F	cues	40.96	3.7126	2013-07-13	66	Dark	V	long		52		5		3.95124
8276G	1	PAK	F	cues	40.96	3.7126	2013-07-16	67	Dark	J	short		225		11		5.4161
8276G	0	PAK	F	cues	40.96	3.7126	2013-07-18	68	s ostrůvkem	S	short	131.96	120	1197.06	4	4.8825	4.78749	7.08762	9.9755	2.30013
8276G	X	PAK	F	cues	41.12	3.71649	2013-07-20	69	bez ostrůvku	V	long	126.72	120	1170.49	3	4.84198	4.78749	7.06518	9.75408	2.27769
8276G	0	PAK	F	cues	41.12	3.71649	2013-07-23	70	s ostrůvkem	V	long	125.92	120	1444.71	5	4.83565	4.78749	7.27566	12.0393	2.48817
8276G	X	PAK	F	cues	41.12	3.71649	2013-07-25	71	bez ostrůvku	S	short	128.96	120	1087.85	4	4.8595	4.78749	6.99196	9.06542	2.20447
8276G	0	PAK	F	cues	41.12	3.71649	2013-07-27	72	s ostrůvkem	S	short	128.96	120	1612.06	4	4.8595	4.78749	7.38527	13.4338	2.59778
8276G	X	PAK	F	cues	39.84	3.68487	2013-07-30	73	bez ostrůvku	J	long	123.96	120	941.378	0	4.81996	4.78749	6.84734	7.84482	2.05985
8276G	1	PAK	F	cues	39.84	3.68487	2013-09-23	74	Memorytest1	S	short	69	66	231.929	2	4.23411	4.18965	5.44643	3.51408	1.25678
8276G	1	PAK	F	cues	39.84	3.68487	2013-09-24	75	Memorytest1	V	long	57.72	50	218.647	1	4.0556	3.91202	5.38746	4.37294	1.47544
8276G	1	PAK	F	cues	39.84	3.68487	2013-09-26	76	Memorytest1	S	short	47.88	37	182.732	0	3.8687	3.61092	5.20802	4.9387	1.5971
8276G		PAK	F	cues	43.93	3.7826	2014-01-29	77	SMemorytest2	S	short	124.6	79	333.491	4	4.82511	4.36945	5.80962	4.22141	1.44017
8276G		PAK	F	cues	43.93	3.7826	2014-02-05	78	SMemorytest2	J	long	462.44	480	2422.32	3	6.13652	6.17379	7.79248	5.0465	1.61869
8276G		PAK	F	cues	43.93	3.7826	2014-02-11	79	SMemorytest2	Z	short	492.52	480	2182.82	7	6.19954	6.17379	7.68837	4.54754	1.51459
8340G	1	PAK	F	cues	37	3.61092	2012-06-07	1	aSTraining	S	short	149.84	146	886.201	2	5.00957	4.98361	6.78694	6.06987	1.80334
8340G	1	PAK	F	cues	37	3.61092	2012-06-14	2	aSTraining	S	short	43.12	40	432.899	0	3.76399	3.68888	6.0705	10.8225	2.38162
8340G	1	PAK	F	cues	37	3.61092	2012-06-21	3	aSTraining	Z	short	54.28	56	498.358	0	3.99416	4.02535	6.21132	8.89925	2.18597
8340G	1	PAK	F	cues	37.1	3.61362	2012-06-28	4	Training	S	short	156.16	152	1683.04	1	5.05088	5.02388	7.42836	11.0726	2.40448
8340G	1	PAK	F	cues	37.1	3.61362	2012-07-05	5	Training	J	long	118.72	109	868.083	5	4.77677	4.69135	6.76629	7.96406	2.07494
8340G	1	PAK	F	cues	37.1	3.61362	2012-07-19	6	Training	Z	short	37.96	33	331.976	0	3.63653	3.49651	5.80506	10.0599	2.30856
8340G	1	PAK	F	cues	37.1	3.61362	2012-07-26	7	Training	J	long	225.92	223	2204.46	5	5.42018	5.40717	7.69824	9.88547	2.29107
8340G	1	PAK	F	cues	42.41	3.74738	2012-08-02	8	Training	V	long	109.48	107	1474.74	1	4.69574	4.67283	7.29624	13.7826	2.62341
8340G	1	PAK	F	cues	42.41	3.74738	2012-08-09	9	Training	V	long	215.2	223	1466.9	4	5.37157	5.40717	7.29091	6.57803	1.88373
8340G	1	PAK	F	cues	42.41	3.74738	2012-08-16	10	Training	Z	short	62.2	57	432.207	0	4.13035	4.04305	6.0689	7.58258	2.02585
8340G	1	PAK	F	cues	42.41	3.74738	2012-08-23	11	Training	V	long	130.24	127	574.901	0	4.86938	4.84419	6.3542	4.52678	1.51001
8340G	1	PAK	F	cues	42.41	3.74738	2012-08-30	12	Training	J	long	241.24	237	1984.67	8	5.48579	5.46806	7.59321	8.37414	2.12515
8340G	1	PAK	F	cues	42.41	3.74738	2012-10-01	13	Training	V	long	304.56	316	1882.57	7	5.71887	5.75574	7.54039	5.9575	1.78465
8340G	1	PAK	F	cues	42.41	3.74738	2012-10-08	14	Training	J	long	72.96	91	498.064	1	4.28991	4.51086	6.21073	5.47323	1.69987
8340G	1	PAK	F	cues	42.41	3.74738	2012-10-15	15	Training	V	long	108	105	838.941	1	4.68213	4.65396	6.73214	7.98991	2.07818
8340G	1	PAK	F	cues	49.57	3.90339	2012-10-22	16	Training	S	short	217.48	250	1330	3	5.38211	5.52146	7.19293	5.32	1.67147
8340G	1	PAK	F	cues	49.57	3.90339	2012-11-12	17	Training	Z	short	57.04	57	274.424	1	4.04375	4.04305	5.61467	4.81446	1.57162
8340G	1	PAK	F	cues	49.57	3.90339	2012-11-15	18	FTraining	J	long	72.52	73	419.453	4	4.28386	4.29046	6.03895	5.74593	1.74849
8340G	1	PAK	F	cues	49.57	3.90339	2012-11-19	19	FTraining	Z	short	29.36	20	53.4232	1	3.37963	2.99573	3.97825	2.67116	0.982513
8340G	1	PAK	F	cues	45.33	3.81397	2012-11-22	20	FTraining	S	short	68.52	66	389.314	3	4.22713	4.18965	5.96439	5.8987	1.77473
8340G	1	PAK	F	cues	48.67	3.88506	2013-01-07	21	aCues4	S	short	313.96	313	3000.44	9	5.74927	5.7462	8.00651	9.58607	2.26031
8340G	1	PAK	F	cues	48.67	3.88506	2013-01-10	22	aCues4	Z	short	76.88	73	755.186	3	4.34225	4.29046	6.62696	10.345	2.3365
8340G	1	PAK	F	cues	48.67	3.88506	2013-01-14	23	aCues4	J	long	265.12	271	2590.17	6	5.58018	5.60212	7.85948	9.55782	2.25736
8340G	1	PAK	F	cues	48.67	3.88506	2013-01-17	24	aCues4	S	short	102.96	101	997.201	5	4.63434	4.61512	6.90495	9.87328	2.28983
8340G	1	PAK	F	cues	47.04	3.851	2013-01-21	25	Cues3	Z	short	17.88	14	190.161	0	2.88368	2.63906	5.24787	13.5829	2.60881
8340G	1	PAK	F	cues	47.04	3.851	2013-01-24	26	Cues3	V	long	93.96	94	975.168	3	4.54287	4.54329	6.88261	10.3741	2.33931
8340G	1	PAK	F	cues	47.04	3.851	2013-01-28	27	Cues3	J	long	34.96	35	237.392	5	3.5542	3.55535	5.46971	6.78263	1.91436
8340G	1	PAK	F	cues	47.04	3.851	2013-01-31	28	Cues3	S	short	117.88	116	1319.57	8	4.76967	4.75359	7.18506	11.3756	2.43147
8340G	1	PAK	F	cues	46.81	3.8461	2013-02-04	29	Cues3	V	long	114.36	122	950.706	6	4.73935	4.80402	6.8572	7.79267	2.05318
8340G	1	PAK	F	cues	46.81	3.8461	2013-02-07	30	Cues3	Z	short	24.96	21	133.46	2	3.21727	3.04452	4.8938	6.35524	1.84928
8340G	1	PAK	F	cues	46.81	3.8461	2013-02-11	31	Cues3	V	long	180.96	180	1902.41	5	5.19828	5.19296	7.55088	10.5689	2.35792
8340G	1	PAK	F	cues	46.81	3.8461	2013-02-14	32	Cues3	S	short	29.96	30	182.893	0	3.39986	3.4012	5.2089	6.09643	1.8077
8340G	1	PAK	F	cues	44.73	3.80064	2013-02-18	33	Cues3	J	long	261.08	259	2272.95	3	5.56483	5.55683	7.72883	8.77587	2.17201
8340G	1	PAK	F	cues	44.73	3.80064	2013-02-25	34	Cues3	V	long	43.96	43	512.704	3	3.78328	3.7612	6.2397	11.9233	2.4785
8340G	1	PAK	F	cues	44.73	3.80064	2013-02-28	35	Cues2	Z	short	41.76	48	361.57	2	3.73194	3.8712	5.89046	7.53271	2.01925
8340G	1	PAK	F	cues	44.73	3.80064	2013-03-05	36	Cues2	J	long	138.4	139	1110.53	6	4.93015	4.93447	7.01259	7.98942	2.07812
8340G	1	PAK	F	cues	46.49	3.83924	2013-03-12	37	Cues2	Z	short	139.32	145	1556.66	7	4.93677	4.97673	7.3503	10.7356	2.37356
8340G	1	PAK	F	cues	46.49	3.83924	2013-03-14	38	Cues2	S	short	25.96	25	245.401	1	3.25656	3.21888	5.50289	9.81604	2.28402
8340G	1	PAK	F	cues	46.49	3.83924	2013-03-21	39	Cues2	J	long	122.32	117	922.53	7	4.80664	4.76217	6.82712	7.88487	2.06495
8340G	1	PAK	F	cues	46.49	3.83924	2013-03-26	40	Cues2	V	long	218.4	216	1750.32	3	5.38633	5.37528	7.46755	8.10333	2.09228
8340G	1	PAK	F	cues	45.37	3.81485	2013-03-28	41	Cues2	J	long	96.72	95	675.623	1	4.57182	4.55388	6.51564	7.11182	1.96176
8340G	1	PAK	F	cues	45.37	3.81485	2013-04-02	42	Cues2	Z	short	135.96	133	1252.69	3	4.91236	4.89035	7.13305	9.41872	2.2427
8340G	1	PAK	F	cues	45.37	3.81485	2013-04-04	43	Cues2	V	long	88.96	85	690.422	1	4.48819	4.44265	6.5373	8.12261	2.09465
8340G	1	PAK	F	cues	45.37	3.81485	2013-04-18	44	Cues2	S	short	63.92	61	822.504	1	4.15763	4.11087	6.71235	13.4837	2.60148
8340G	1	PAK	F	cues	43.83	3.78032	2013-04-16	45	Cues1	Z	short	138.08	135	1165.88	2	4.92783	4.90527	7.06123	8.63615	2.15596
8340G	1	PAK	F	cues	43.83	3.78032	2013-04-18	46	Cues1	V	long	42.96	44	393.305	1	3.76027	3.78419	5.97459	8.93875	2.1904
8340G	1	PAK	F	cues	43.83	3.78032	2013-04-23	47	Cues1	J	long	151.96	151	1305.48	2	5.02362	5.01728	7.17433	8.64556	2.15705
8340G	1	PAK	F	cues	43.83	3.78032	2013-04-25	48	Cues1	S	short	155.96	156	1098	3	5.0496	5.04986	7.00125	7.03846	1.95139
8340G	1	PAK	F	cues	43.09	3.76329	2013-05-02	49	Cues1	Z	short	153.96	152	1448.47	2	5.03669	5.02388	7.27826	9.52941	2.25438
8340G	1	PAK	F	cues	43.09	3.76329	2013-05-21	50	Cues1	J	long	68.96	67	663.563	2	4.23353	4.20469	6.49762	9.90393	2.29293
8340G	1	PAK	F	cues	43.09	3.76329	2013-05-23	51	Cues1	Z	short	232.92	231	2507.6	7	5.4507	5.44242	7.82708	10.8554	2.38466
8340G	1	PAK	F	cues	43.09	3.76329	2013-05-28	52	Cues1	V	long	213.96	212	2308.72	5	5.36579	5.35659	7.74445	10.8902	2.38786
8340G	1	PAK	F	cues	43.81	3.77986	2013-05-30	53	Cues1	J	long	16.88	14	133.487	0	2.82613	2.63906	4.894	9.53479	2.25495
8340G	1	PAK	F	cues	43.81	3.77986	2013-06-04	54	Cues1	S	short	256.96	275	2303.97	4	5.54892	5.61677	7.74239	8.37807	2.12562
8340G	1	PAK	F	cues	43.81	3.77986	2013-06-06	55	Cues0	V	long	311.96	311	2905.27	7	5.74287	5.73979	7.97428	9.3417	2.23449
8340G	1	PAK	F	cues	43.81	3.77986	2013-06-11	56	Cues0	Z	short	106.96	104	934.938	0	4.67245	4.64439	6.84048	8.98979	2.19609
8340G	1	PAK	F	cues	42.37	3.74644	2013-06-13	57	Cues0	V	long	183.88	182	1943.87	1	5.21428	5.20401	7.57244	10.6806	2.36843
8340G	1	PAK	F	cues	42.37	3.74644	2013-06-20	58	Cues0	S	short	84.96	83	1002.56	2	4.44218	4.41884	6.91031	12.079	2.49147
8340G	1	PAK	F	cues	42.37	3.74644	2013-06-25	59	Cues0	J	long	106.92	103	1241.27	1	4.67208	4.63473	7.12389	12.0512	2.48916
8340G	1	PAK	F	cues	42.37	3.74644	2013-06-27	60	Cues0	V	long	85.32	82	896.716	3	4.44641	4.40672	6.79874	10.9356	2.39202
8340G	1	PAK	F	cues	43.41	3.77069	2013-07-02	61	Cues0	Z	short	9.72	5	78.2265	0	2.27419	1.60944	4.35961	15.6453	2.75017
8340G	1	PAK	F	cues	43.41	3.77069	2013-07-04	62	Cues0	S	short	66.84	64	866.38	3	4.2023	4.15888	6.76432	13.5372	2.60544
8340G	1	PAK	F	cues	43.41	3.77069	2013-07-06	63	Cues0	J	long	70.96	70	653.5	0	4.26212	4.2485	6.48234	9.33571	2.23385
8340G	1	PAK	F	cues	43.41	3.77069	2013-07-09	64	Cues0	Z	short	196.96	194	2231.86	2	5.283	5.26786	7.71059	11.5044	2.44273
8340G	1	PAK	F	cues	43.48	3.7723	2013-07-11	65	Dark	Z	short		5		0		1.60944
8340G	1	PAK	F	cues	43.48	3.7723	2013-07-13	66	Dark	V	long		247		5		5.50939
8340G	1	PAK	F	cues	43.48	3.7723	2013-07-16	67	Dark	J	long		127		2		4.84419
8340G	1	PAK	F	cues	43.48	3.7723	2013-07-18	68	s ostrůvkem	S	short	20.96	15	120.994	0	3.04262	2.70805	4.79574	8.06627	2.08769
8340G	X	PAK	F	cues	43.21	3.76607	2013-07-20	69	bez ostrůvku	V	long	124	120	1471.57	1	4.82028	4.78749	7.29409	12.2631	2.50659
8340G	1	PAK	F	cues	43.21	3.76607	2013-07-23	70	s ostrůvkem	V	long	27.96	26	231.397	0	3.33077	3.2581	5.44413	8.89988	2.18604
8340G	X	PAK	F	cues	43.21	3.76607	2013-07-25	71	bez ostrůvku	S	short	128.96	120	1318.66	1	4.8595	4.78749	7.18437	10.9888	2.39688
8340G	0	PAK	F	cues	43.21	3.76607	2013-07-27	72	s ostrůvkem	S	short	123.92	120	1881.57	1	4.81964	4.78749	7.53986	15.6798	2.75237
8340G	X	PAK	F	cues	40.42	3.69932	2013-07-30	73	bez ostrůvku	J	long	132.96	120	843.921	2	4.89005	4.78749	6.73806	7.03268	1.95057
8340G	1	PAK	F	cues	40.42	3.69932	2013-09-23	74	Memorytest1	S	short		57	291.621	1		4.04305	5.67546	5.11616	1.6324
8340G	1	PAK	F	cues	40.42	3.69932	2013-09-24	75	Memorytest1	V	long		193	1114.23	1		5.26269	7.01592	5.77321	1.75323
8340G	1	PAK	F	cues	40.42	3.69932	2013-09-26	76	Memorytest1	S	short		135	816.658	1		4.90527	6.70522	6.04932	1.79995
8340G	1	PAK	F	cues	45.33	3.81397	2014-01-23	77	SMemorytest2	Z	short		326	2227.37	9		5.7869	7.70858	6.83242	1.92168
8340G	1	PAK	F	cues	45.33	3.81397	2014-01-29	78	SMemorytest2	S	short		249	1435.39	3		5.51745	7.26919	5.76462	1.75174
8340G	1	PAK	F	cues	45.33	3.81397	2014-02-05	79	SMemorytest2	J	long		390	2332.91	5		5.96615	7.75487	5.98182	1.78872
8354G	1	PAK	F	cues	32.43	3.47908	2012-06-07	1	aSTraining	S	short	295.24	298	3152.78	29	5.68779	5.69709	8.05604	10.5798	2.35895
8354G	1	PAK	F	cues	32.43	3.47908	2012-06-14	2	aSTraining	S	short	103.64	91	891.597	12	4.64092	4.51086	6.79301	9.79777	2.28215
8354G	1	PAK	F	cues	32.43	3.47908	2012-06-21	3	aSTraining	Z	short	356.44	359	2418.27	19	5.87617	5.88332	7.79081	6.73613	1.90749
8354G	1	PAK	F	cues	37.11	3.61389	2012-06-28	4	Training	S	short	56.36	50	467.186	7	4.03176	3.91202	6.14673	9.34372	2.2347
8354G	1	PAK	F	cues	37.11	3.61389	2012-07-05	5	Training	J	long	197.72	195	1737.22	6	5.28685	5.273	7.46004	8.90882	2.18704
8354G	1	PAK	F	cues	37.11	3.61389	2012-07-26	6	Training	J	long	208.32	206	1450.95	20	5.33908	5.32788	7.27997	7.04345	1.9521
8354G	1	PAK	F	cues	44.79	3.80198	2012-08-09	7	Training	V	long	190.72	187	699.147	20	5.25081	5.23111	6.54986	3.73875	1.31875
8354G	1	PAK	F	cues	44.79	3.80198	2012-08-23	8	Training	V	long	225.76	215	1446.1	18	5.41947	5.37064	7.27663	6.72605	1.90599
8354G	1	PAK	F	cues	44.79	3.80198	2012-08-30	9	Training	J	long	97	90	546.598	4	4.57471	4.49981	6.30371	6.07331	1.8039
8354G	1	PAK	F	cues	44.79	3.80198	2012-10-01	10	Training	V	long	126.72	113	629.931	7	4.84198	4.72739	6.44561	5.57461	1.71822
8354G	1	PAK	F	cues	44.79	3.80198	2012-10-08	11	Training	J	long	64.56	56	519.321	1	4.1676	4.02535	6.25252	9.27359	2.22717
8354G	1	PAK	F	cues	44.79	3.80198	2012-10-15	12	Training	V	long	96.52	92	791.033	4	4.56975	4.52179	6.67334	8.59818	2.15155
8354G	1	PAK	F	cues	47.75	3.86598	2012-10-22	13	Training	S	short	11.28	5	50.7886	0	2.42303	1.60944	3.92767	10.1577	2.31823
8354G	1	PAK	F	cues	47.75	3.86598	2012-11-12	14	Training	Z	short	84.44	135	456.027	2	4.43604	4.90527	6.12255	3.37798	1.21728
8354G	1	PAK	F	cues	47.75	3.86598	2012-11-15	15	Training	J	long	148.04	107	502.356	5	4.99748	4.67283	6.21931	4.69492	1.54648
8354G	1	PAK	F	cues	47.75	3.86598	2012-11-19	16	Training	Z	short	137.2	135	672.612	10	4.92144	4.90527	6.51117	4.98231	1.60589
8354G	1	PAK	F	cues	40.28	3.69586	2012-11-22	17	Training	S	short	118.24	103	729.477	5	4.77272	4.63473	6.59233	7.0823	1.9576
8354G	1	PAK	F	cues	40.28	3.69586	2012-11-29	18	FTraining	Z	short	189.2	186	1031.35	12	5.2428	5.22575	6.93862	5.54489	1.71288
8354G	1	PAK	F	cues	40.28	3.69586	2012-12-03	19	FTraining	V	long	65.96	62	360.11	3	4.18905	4.12713	5.88641	5.80823	1.75928
8354G	1	PAK	F	cues	40.28	3.69586	2012-12-06	20	FTraining	Z	short	126.52	124	586.321	5	4.8404	4.82028	6.37387	4.7284	1.55359
8354G	1	PAK	F	cues	40.55	3.70254	2013-01-07	21	aCues4	S	short	133.96	134	691.439	7	4.89754	4.89784	6.53877	5.15999	1.64094
8354G	1	PAK	F	cues	40.55	3.70254	2013-01-10	22	aCues4	Z	short	72.72	68	584.739	3	4.28662	4.21951	6.37117	8.5991	2.15166
8354G	1	PAK	F	cues	40.55	3.70254	2013-01-14	23	aCues4	J	long	72.72	70	665.487	4	4.28662	4.2485	6.50052	9.50696	2.25202
8354G	1	PAK	F	cues	40.55	3.70254	2013-01-17	24	aCues4	S	short	11.96	9	57.3111	1	2.48157	2.19722	4.04849	6.3679	1.85127
8354G	1	PAK	F	cues	42.82	3.75701	2013-01-21	25	Cues3	Z	short	107.96	107	761.277	9	4.68176	4.67283	6.635	7.11474	1.96217
8354G	1	PAK	F	cues	42.82	3.75701	2013-01-24	26	Cues3	V	long	78.8	77	790.816	1	4.36691	4.34381	6.67307	10.2703	2.32926
8354G	1	PAK	F	cues	42.82	3.75701	2013-01-28	27	Cues3	J	long	179.96	181	2020.02	8	5.19273	5.1985	7.61086	11.1603	2.41237
8354G	1	PAK	F	cues	42.82	3.75701	2013-01-31	28	Cues3	S	short	103.96	102	938.842	5	4.64401	4.62497	6.84465	9.20433	2.21967
8354G	1	PAK	F	cues	40.53	3.70204	2013-02-04	29	Cues3	V	long	133.96	133	665.058	6	4.89754	4.89035	6.49987	5.00044	1.60953
8354G	1	PAK	F	cues	40.53	3.70204	2013-02-07	30	Cues3	Z	short	33.36	27	233.25	3	3.50736	3.29584	5.45211	8.63889	2.15627
8354G	1	PAK	F	cues	40.53	3.70204	2013-02-11	31	Cues3	V	long	53.96	53	789.017	2	3.98824	3.97029	6.67079	14.8871	2.7005
8354G	1	PAK	F	cues	40.53	3.70204	2013-02-14	32	Cues3	S	short	52.6	46	302.322	4	3.96272	3.82864	5.71149	6.57222	1.88285
8354G	1	PAK	F	cues	38.16	3.64179	2013-02-18	33	Cues3	J	long	43.2	40	241.495	4	3.76584	3.68888	5.48685	6.03737	1.79797
8354G	1	PAK	F	cues	38.16	3.64179	2013-02-25	34	Cues3	V	long	262.96	260	3454.3	14	5.572	5.56068	8.14738	13.2858	2.58669
8354G	1	PAK	F	cues	38.16	3.64179	2013-02-28	35	Cues2	Z	short	13.96	13	75.99	0	2.6362	2.56495	4.3306	5.84538	1.76565
8354G	1	PAK	F	cues	38.16	3.64179	2013-03-05	36	Cues2	J	long	78.04	73	445.013	4	4.35722	4.29046	6.0981	6.09607	1.80764
8354G	1	PAK	F	cues	42.41	3.74738	2013-03-12	37	Cues2	Z	short	110.96	108	711.643	5	4.70917	4.68213	6.56758	6.58929	1.88545
8354G	1	PAK	F	cues	42.41	3.74738	2013-03-14	38	Cues2	S	short	126.72	134	1352.31	7	4.84198	4.89784	7.20957	10.0919	2.31173
8354G	1	PAK	F	cues	42.41	3.74738	2013-03-21	39	Cues2	J	long	170.92	170	1647.81	7	5.1412	5.1358	7.4072	9.693	2.2714
8354G	1	PAK	F	cues	42.41	3.74738	2013-03-26	40	Cues2	V	long	56.96	55	271.208	2	4.04235	4.00733	5.60289	4.93105	1.59555
8354G	1	PAK	F	cues	43.15	3.76468	2013-03-28	41	Cues2	J	long	50.92	49	459.039	0	3.93026	3.89182	6.12914	9.36814	2.23731
8354G	1	PAK	F	cues	43.15	3.76468	2013-04-02	42	Cues2	Z	short	48.76	41	403.166	2	3.88691	3.71357	5.99935	9.83332	2.28578
8354G	1	PAK	F	cues	43.15	3.76468	2013-04-04	43	Cues2	V	long	84.8	99	752.894	4	4.4403	4.59512	6.62392	7.60499	2.0288
8354G	1	PAK	F	cues	43.15	3.76468	2013-04-19	44	Cues2	S	short	106.92	102	1089.62	4	4.67208	4.62497	6.99358	10.6825	2.36861
8354G	1	PAK	F	cues	39.05	3.66484	2013-04-16	45	Cues1	Z	short	21.96	17	164.289	2	3.08922	2.83321	5.10163	9.66406	2.26841
8354G	1	PAK	F	cues	39.05	3.66484	2013-04-18	46	Cues1	V	long	30.76	29	196.118	4	3.42622	3.3673	5.27872	6.76269	1.91142
8354G	1	PAK	F	cues	39.05	3.66484	2013-04-23	47	Cues1	J	long	63.96	64	532.576	3	4.15826	4.15888	6.27773	8.3215	2.11884
8354G	1	PAK	F	cues	39.05	3.66484	2013-04-25	48	Cues1	S	short	18.96	19	47.6687	2	2.94233	2.94444	3.86427	2.50888	0.919836
8354G	1	PAK	F	cues	37.77	3.63152	2013-05-02	49	Cues1	Z	short	100.68	106	847.804	4	4.61195	4.66344	6.74265	7.99815	2.07921
8354G	1	PAK	F	cues	37.77	3.63152	2013-05-21	50	Cues1	J	long	85.68	84	604.181	2	4.45062	4.43082	6.40387	7.19263	1.97306
8354G	1	PAK	F	cues	37.77	3.63152	2013-05-23	51	Cues1	Z	short	304.64	279	2341.97	15	5.71913	5.63121	7.75875	8.39416	2.12754
8354G	1	PAK	F	cues	37.77	3.63152	2013-05-28	52	Cues1	V	long	160.32	158	1590.8	8	5.07717	5.0626	7.37199	10.0684	2.3094
8354G	1	PAK	F	cues	35.13	3.55906	2013-05-30	53	Cues1	J	long	123.56	123	781.752	11	4.81673	4.81218	6.66154	6.35571	1.84935
8354G	1	PAK	F	cues	35.13	3.55906	2013-06-04	54	Cues1	S	short	238.96	236	1660.12	17	5.4763	5.46383	7.41465	7.03441	1.95081
8354G	1	PAK	F	cues	35.13	3.55906	2013-06-06	55	Cues0	V	long	150.96	149	1163.07	7	5.01701	5.00395	7.05882	7.80584	2.05487
8354G	1	PAK	F	cues	35.13	3.55906	2013-06-11	56	Cues0	Z	short	130.96	123	852.975	8	4.87489	4.81218	6.74873	6.93476	1.93655
8354G	1	PAK	F	cues	38.93	3.66177	2013-06-13	57	Cues0	V	long	41.96	37	400.148	2	3.73672	3.61092	5.99183	10.8148	2.38092
8354G	1	PAK	F	cues	38.93	3.66177	2013-06-20	58	Cues0	S	short	15.92	12	143.005	1	2.76758	2.48491	4.96288	11.9171	2.47797
8354G	1	PAK	F	cues	38.93	3.66177	2013-06-25	59	Cues0	J	long	112.76	107	1221.72	8	4.72526	4.67283	7.10801	11.4179	2.43519
8354G	1	PAK	F	cues	38.93	3.66177	2013-06-27	60	Cues0	V	long	15.96	14	98.5565	1	2.77009	2.63906	4.59063	7.03975	1.95157
8354G	1	PAK	F	cues	38.28	3.64493	2013-07-02	61	Cues0	Z	short	319.88	311	1735.02	15	5.76795	5.73979	7.45877	5.57884	1.71898
8354G	1	PAK	F	cues	38.28	3.64493	2013-07-04	62	Cues0	S	short	229.96	230	1558.44	10	5.43791	5.43808	7.35144	6.77583	1.91336
8354G	1	PAK	F	cues	38.28	3.64493	2013-07-06	63	Cues0	J	long	110.96	110	945.034	3	4.70917	4.70048	6.85122	8.59122	2.15074
8354G	1	PAK	F	cues	38.28	3.64493	2013-07-09	64	Cues0	Z	short	31.96	30	323.143	3	3.46449	3.4012	5.77809	10.7714	2.3769
8354G	1	PAK	F	cues	41.17	3.71771	2013-07-11	65	Dark	Z	short		281		28		5.63835
8354G	1	PAK	F	cues	41.17	3.71771	2013-07-13	66	Dark	V	long		200		19		5.29832
8354G	1	PAK	F	cues	41.17	3.71771	2013-07-16	67	Dark	J	long		42		6		3.73767
8354G	0	PAK	F	cues	41.17	3.71771	2013-07-18	68	s ostrůvkem	S	short	123.96	120	1493.87	4	4.81996	4.78749	7.30913	12.4489	2.52163
8354G	X	PAK	F	cues	42.52	3.74997	2013-07-20	69	bez ostrůvku	V	long	128.96	120	1102.25	7	4.8595	4.78749	7.00511	9.18542	2.21762
8354G	0	PAK	F	cues	42.52	3.74997	2013-07-23	70	s ostrůvkem	V	long	120.96	120	776.002	6	4.79546	4.78749	6.65416	6.46668	1.86666
8354G	X	PAK	F	cues	42.52	3.74997	2013-07-25	71	bez ostrůvku	S	short	125.96	120	1183.27	5	4.83596	4.78749	7.07604	9.86058	2.28855
8354G	1	PAK	F	cues	42.52	3.74997	2013-07-27	72	s ostrůvkem	S	short	39.96	39	259.247	3	3.68788	3.66356	5.55778	6.64736	1.89422
8354G	X	PAK	F	cues	39.38	3.67326	2013-07-30	73	bez ostrůvku	J	long	131.96	120	1115.68	8	4.8825	4.78749	7.01722	9.29733	2.22973
8354G	1	PAK	F	cues	39.38	3.67326	2013-09-23	74	Memorytest1	S	short	54.4	63	335.839	3	3.99636	4.14313	5.81663	5.33078	1.6735
8354G	1	PAK	F	cues	39.38	3.67326	2013-09-24	75	Memorytest1	V	long	227.04	225	1162.39	8	5.42513	5.4161	7.05823	5.16618	1.64213
8354G	1	PAK	F	cues	39.38	3.67326	2013-09-26	76	Memorytest1	S	short	221.28	219	1629.7	5	5.39943	5.38907	7.39615	7.44155	2.00708
8354G	0	PAK	F	cues	34.4	3.53806	2014-01-23	77	SMemorytest2	Z	short	931.6	480	2957.7	19	6.8369	6.17379	7.99217	6.16187	1.81838
8354G	1	PAK	F	cues	34.4	3.53806	2014-01-29	78	SMemorytest2	S	short	284.92	140	768.155	8	5.65221	4.94164	6.64399	5.48682	1.70235
8354G	1	PAK	F	cues	34.4	3.53806	2014-02-05	79	SMemorytest2	J	long	210.64	197	1346.15	8	5.35015	5.2832	7.205	6.83325	1.9218
8354G	1	PAK	F	cues	34.4	3.53806	2014-12-10	80	FMemorytest2	Z	short	291.6	396	930.668	24	5.67538	5.98141	6.8359	2.35017	0.854488
8354G	1	PAK	F	cues	34.4	3.53806	2015-01-07	81	FMemorytest2	V	long	221.24	267	1026.93	21	5.39925	5.58725	6.93433	3.84618	1.34708
8354G	1	PAK	F	cues	34.4	3.53806	2015-02-04	82	FMemorytest2	J	long	198.56	240	807.976	19	5.29109	5.48064	6.69453	3.36657	1.21389
8363G	1	LAB	M	cues	41.94	3.73624	2012-06-15	1	aSTraining	S	short	305.36	320	1843.97	23	5.72149	5.76832	7.51968	5.76241	1.75136
8363G	1	LAB	M	cues	41.94	3.73624	2012-06-22	2	aSTraining	Z	short	11.76	11	153.965	0	2.4647	2.3979	5.03673	13.9968	2.63883
8363G	1	LAB	M	cues	45.93	3.82712	2012-07-06	3	aSTraining	J	long	146.04	185	611.969	15	4.98388	5.22036	6.41668	3.30794	1.19633
8363G	1	LAB	M	cues	45.93	3.82712	2012-07-20	4	Training	Z	short	9.2	1	49.1429	0	2.2192	0	3.89473	49.1429	3.89473
8363G	1	LAB	M	cues	45.93	3.82712	2012-07-27	5	Training	J	long	126.84	132	634.007	14	4.84293	4.8828	6.45206	4.80308	1.56926
8363G	1	LAB	M	cues	45.93	3.82712	2012-08-03	6	Training	V	long	11.36	7	120.807	0	2.4301	1.94591	4.79419	17.2581	2.84828
8363G	1	LAB	M	cues	45.44	3.81639	2012-08-10	7	Training	V	long	22.72	33	177.297	2	3.12325	3.49651	5.17783	5.37264	1.68132
8363G	1	LAB	M	cues	45.44	3.81639	2012-08-17	8	Training	Z	short	285.64	295	1797.47	12	5.65473	5.68698	7.49414	6.09312	1.80716
8363G	1	LAB	M	cues	45.44	3.81639	2012-08-24	9	Training	V	long	11.28	6	88.5231	0	2.42303	1.79176	4.48326	14.7538	2.6915
8363G	1	LAB	M	cues	45.44	3.81639	2012-08-31	10	Training	J	long	7.48	32	43.5555	0	2.01223	3.46574	3.77404	1.36111	0.3083
8363G	1	LAB	M	cues	45.44	3.81639	2012-10-01	11	Training	V	long	274.56	299	1502.22	23	5.61517	5.70044	7.3147	5.02415	1.61426
8363G	1	LAB	M	cues	45.44	3.81639	2012-10-04	12	Training	J	long	173.88	171	658.912	8	5.15837	5.14166	6.49059	3.85329	1.34893
8363G	1	LAB	M	cues	45.44	3.81639	2012-10-08	13	Training	V	long	73.16	80	195.294	6	4.29265	4.38203	5.27451	2.44118	0.892479
8363G	1	LAB	M	cues	48.44	3.88033	2012-10-11	14	Training	S	short	51.76	53	149.867	3	3.94662	3.97029	5.00975	2.82768	1.03946
8363G	1	LAB	M	cues	48.44	3.88033	2012-10-15	15	Training	Z	short	70.68	151	471.741	6	4.25816	5.01728	6.15643	3.12411	1.13915
8363G	1	LAB	M	cues	48.44	3.88033	2012-10-18	16	Training	J	long	106.84	104	514.738	7	4.67133	4.64439	6.24366	4.9494	1.59927
8363G	1	LAB	M	cues	48.44	3.88033	2012-10-22	17	Training	Z	short	125.8	152	571.013	13	4.83469	5.02388	6.34741	3.75666	1.32353
8363G	1	LAB	M	cues	48.44	3.88033	2012-10-25	18	FTraining	S	short	136.08	164	784.984	8	4.91324	5.09987	6.66566	4.78649	1.5658
8363G	1	LAB	M	cues	48.44	3.88033	2012-11-12	19	FTraining	S	short	84.96	96	490.493	8	4.44218	4.56435	6.19541	5.1093	1.63106
8363G	1	LAB	M	cues	48.44	3.88033	2012-11-15	20	FTraining	S	short	47.72	85	293.377	6	3.86535	4.44265	5.68146	3.45149	1.23881
8363G	1	LAB	M	cues	46.1	3.83081	2013-01-07	21	aCues4	S	short	40.52	37	310.147	0	3.7018	3.61092	5.73705	8.38235	2.12613
8363G	1	LAB	M	cues	46.1	3.83081	2013-01-10	22	aCues4	Z	short	100.84	112	1098.44	5	4.61354	4.7185	7.00165	9.8075	2.28315
8363G	1	LAB	M	cues	46.1	3.83081	2013-01-14	23	aCues4	J	long	193.68	193	1537.6	4	5.26621	5.26269	7.33798	7.96684	2.07529
8363G	1	LAB	M	cues	46.1	3.83081	2013-01-17	24	aCues4	S	short	166.96	164	2070.86	7	5.11775	5.09987	7.63572	12.6272	2.53585
8363G	1	LAB	M	cues	47.12	3.8527	2013-01-21	25	Cues3	Z	short	55.16	60	781.039	5	4.01024	4.09434	6.66063	13.0173	2.56628
8363G	1	LAB	M	cues	47.12	3.8527	2013-01-24	26	Cues3	V	long	197.72	196	1907.24	11	5.28685	5.27811	7.55341	9.73082	2.2753
8363G	1	LAB	M	cues	47.12	3.8527	2013-01-28	27	Cues3	J	long	231.72	230	2428.28	9	5.44553	5.43808	7.79494	10.5577	2.35686
8363G	1	LAB	M	cues	47.12	3.8527	2013-01-31	28	Cues3	S	short	109.88	96	1572.99	3	4.69939	4.56435	7.36073	16.3853	2.79639
8363G	1	LAB	M	cues	46.46	3.83859	2013-02-04	29	Cues3	V	long	22.88	30	274.96	2	3.13026	3.4012	5.61663	9.16533	2.21543
8363G	1	LAB	M	cues	46.46	3.83859	2013-02-07	30	Cues3	Z	short	208.28	207	2459.66	8	5.33888	5.33272	7.80778	11.8824	2.47506
8363G	1	LAB	M	cues	46.46	3.83859	2013-02-11	31	Cues3	V	long	71.92	71	723.977	3	4.27555	4.26268	6.58476	10.1969	2.32208
8363G	1	LAB	M	cues	46.46	3.83859	2013-02-14	32	Cues3	S	short	174.48	171	2279.82	7	5.16181	5.14166	7.73185	13.3323	2.59019
8363G	1	LAB	M	cues	43.39	3.77023	2013-02-18	33	Cues3	J	long	280.92	275	2067.96	5	5.63807	5.61677	7.63432	7.51985	2.01755
8363G	0	LAB	M	cues	43.39	3.77023	2013-02-25	34	Cues3	V	long	473.76	480	4845.58	20	6.1607	6.17379	8.48582	10.095	2.31204
8363G	1	LAB	M	cues	43.39	3.77023	2013-03-05	36	Cues2	J	long	291.8	286	2095.09	12	5.67607	5.65599	7.64735	7.32549	1.99136
8363G	0	LAB	M	cues	47.84	3.86786	2013-03-12	37	Cues2	Z	short	453.56	480	3394.32	25	6.11713	6.17379	8.12986	7.0715	1.95607
8363G	1	LAB	M	cues	47.84	3.86786	2013-03-14	38	Cues2	S	short	146.76	146	1139.71	3	4.9888	4.98361	7.03853	7.80623	2.05492
8363G	1	LAB	M	cues	47.84	3.86786	2013-03-21	39	Cues2	J	long	141.96	140	1685.23	4	4.95555	4.94164	7.42966	12.0374	2.48801
8363G	1	LAB	M	cues	47.84	3.86786	2013-03-26	40	Cues2	V	long	91.88	115	724.495	2	4.52048	4.74493	6.58547	6.29996	1.84054
8363G	1	LAB	M	cues	48.39	3.87929	2013-03-28	41	Cues2	J	long	68.96	68	447.008	0	4.23353	4.21951	6.10258	6.57365	1.88307
8363G	1	LAB	M	cues	48.39	3.87929	2013-04-02	42	Cues2	Z	short	161.76	160	1463.57	3	5.08611	5.07517	7.28863	9.14731	2.21346
8363G	1	LAB	M	cues	48.39	3.87929	2013-04-04	43	Cues2	V	long	219.04	229	1571.34	5	5.38925	5.43372	7.35968	6.86175	1.92596
8363G	1	LAB	M	cues	48.39	3.87929	2013-04-20	44	Cues2	S	short	264.92	262	2209.49	8	5.57943	5.56834	7.70052	8.43317	2.13217
8363G	1	LAB	M	cues	44.52	3.79594	2013-04-16	45	Cues2	Z	short	180.88	185	1382.64	5	5.19783	5.22036	7.23175	7.47373	2.01139
8363G	1	LAB	M	cues	44.52	3.79594	2013-04-18	46	Cues1	V	long	105.88	114	723.383	3	4.66231	4.7362	6.58394	6.34546	1.84774
8363G	1	LAB	M	cues	44.52	3.79594	2013-04-23	47	Cues1	J	long	49.52	47	657.285	3	3.90238	3.85015	6.48812	13.9848	2.63797
8363G	1	LAB	M	cues	44.52	3.79594	2013-04-25	48	Cues1	S	short	147.72	146	1391.68	4	4.99532	4.98361	7.23827	9.53205	2.25466
8363G	1	LAB	M	cues	42.12	3.74052	2013-05-02	49	Cues1	Z	short	13.96	11	126.374	1	2.6362	2.3979	4.83925	11.4885	2.44135
8363G	1	LAB	M	cues	42.12	3.74052	2013-05-21	50	Cues1	J	long	297.6	298	2413.37	7	5.69575	5.69709	7.78878	8.09856	2.09169
8363G	1	LAB	M	cues	42.12	3.74052	2013-05-23	51	Cues1	Z	short	36.96	34	416.058	2	3.60984	3.52636	6.03082	12.237	2.50446
8363G	1	LAB	M	cues	42.12	3.74052	2013-05-28	52	Cues1	V	long	66.96	66	280.068	3	4.2041	4.18965	5.63503	4.24345	1.44538
8363G	1	LAB	M	cues	36.04	3.58463	2013-05-30	53	Cues1	J	long	213.52	196	1637.52	15	5.36373	5.27811	7.40094	8.35469	2.12282
8363G	1	LAB	M	cues	36.04	3.58463	2013-06-04	54	Cues1	S	short	62.96	60	486.631	2	4.1425	4.09434	6.18751	8.11052	2.09316
8363G	1	LAB	M	cues	36.04	3.58463	2013-06-06	55	Cues1	V	long	41.96	41	244.807	1	3.73672	3.71357	5.50047	5.9709	1.7869
8363G	1	LAB	M	cues	36.04	3.58463	2013-06-11	56	Cues0	Z	short	29.2	25	230.249	0	3.37417	3.21888	5.43916	9.20996	2.22029
8363G	1	LAB	M	cues	34.7	3.54674	2013-06-13	57	Cues0	V	long	20.48	16	178.021	0	3.01945	2.77259	5.1819	11.1263	2.40931
8363G	1	LAB	M	cues	34.7	3.54674	2013-06-20	58	Cues0	S	short	131.64	127	1018.52	5	4.88007	4.84419	6.92611	8.01984	2.08192
8363G	1	LAB	M	cues	34.7	3.54674	2013-06-25	59	Cues0	J	long	57.2	53	231.648	2	4.04655	3.97029	5.44522	4.37072	1.47493
8363G	1	LAB	M	cues	34.7	3.54674	2013-06-27	60	Cues0	V	long	148	145	924.291	3	4.99721	4.97673	6.82903	6.37442	1.85229
8363G	1	LAB	M	cues	39.6	3.67883	2013-07-02	61	Cues0	Z	short	105.8	104	721.327	3	4.66155	4.64439	6.58109	6.93584	1.9367
8363G	1	LAB	M	cues	39.6	3.67883	2013-07-04	62	Cues0	S	short	181.68	179	1321.95	3	5.20225	5.18739	7.18686	7.3852	1.99948
8363G	1	LAB	M	cues	39.6	3.67883	2013-07-06	63	Cues0	J	long	55.96	51	439.39	1	4.02464	3.93183	6.08539	8.61549	2.15356
8363G	1	LAB	M	cues	39.6	3.67883	2013-07-09	64	Cues0	Z	short	187.6	186	1644.05	4	5.23431	5.22575	7.40492	8.83898	2.17917
8363G	1	LAB	M	cues	39.6	3.67883		nahrada	Cues0	Z	short		5		0		1.60944
8363G	1	LAB	M	cues	43.17	3.76515	2013-07-11	65	Dark	Z	short	221.4	323		14	5.39997	5.77765
8363G	1	LAB	M	cues	43.17	3.76515	2013-07-13	66	Dark	V	long	84.92	207		7	4.44171	5.33272
8363G	1	LAB	M	cues	43.17	3.76515	2013-07-16	67	Dark	J	long	14.08	126		4	2.64476	4.83628
8363G	1	LAB	M	cues	43.17	3.76515	2013-07-18	68	s ostrůvkem	S	short	46.8	43	775.574	2	3.84588	3.7612	6.6536	18.0366	2.8924
8363G	X	LAB	M	cues	44.12	3.78691	2013-07-20	69	bez ostrůvku	V	long	123.6	120	1053.8	1	4.81705	4.78749	6.96016	8.78167	2.17267
8363G	0	LAB	M	cues	44.12	3.78691	2013-07-23	70	s ostrůvkem	V	long	139.92	120	1249.88	4	4.94107	4.78749	7.1308	10.4157	2.34331
8363G	X	LAB	M	cues	44.12	3.78691	2013-07-25	71	bez ostrůvku	S	short	128.88	120	1553.09	3	4.85888	4.78749	7.348	12.9424	2.56051
8363G	0	LAB	M	cues	44.12	3.78691	2013-07-27	72	s ostrůvkem	S	short	131.96	120	1969.66	6	4.8825	4.78749	7.58562	16.4138	2.79812
8363G	X	LAB	M	cues	42.16	3.74147	2013-07-30	73	bez ostrůvku	J	long	121.92	120	1071.48	4	4.80337	4.78749	6.9768	8.929	2.1893
8363G	1	LAB	M	cues	48.44	3.88033	2013-09-23	74	Memorytest1	S	short	56.56	73	545.064	5	4.0353	4.29046	6.3009	7.46663	2.01044
8363G	1	LAB	M	cues	48.44	3.88033	2013-09-24	75	Memorytest1	V	long	37.76	33	189.493	2	3.63125	3.49651	5.24435	5.74221	1.74784
8363G	1	LAB	M	cues	48.44	3.88033	2013-09-26	76	Memorytest1	S	short	12.84	9	203.721	1	2.55257	2.19722	5.31675	22.6357	3.11953
8363G	1	LAB	M	cues	63	4.14313	2014-01-23	77	SMemorytest2	Z	short	65.36	26	171.977	0	4.17991	3.2581	5.14736	6.6145	1.88926
8363G	1	LAB	M	cues	63	4.14313	2014-01-29	78	SMemorytest2	S	short	109.56	107	424.62	0	4.69647	4.67283	6.05119	3.96841	1.37837
8363G	0	LAB	M	cues	63	4.14313	2014-02-05	79	SMemorytest2	J	long	325.52	480	1701.23	14	5.78542	6.17379	7.43911	3.54423	1.26532
8363G	1	LAB	M	cues	63	4.14313	2015-01-07	80	FMemorytest2	V	long	35.24	85	95.5812	1	3.56218	4.44265	4.55998	1.12448	0.117325
8363G	1	LAB	M	cues	63	4.14313	2015-02-04	81	FMemorytest2	J	long	224.92	312	559.708	13	5.41574	5.743	6.32742	1.79394	0.584412
8363G	1	LAB	M	cues	63	4.14313	2015-03-18	82	FMemorytest2	S	short	11.92	58	91.9557	4	2.47822	4.06044	4.52131	1.58544	0.460864
8397G	1	PAK	F	cues	41.79	3.73266	2012-06-08	1	aSTraining	S	short	146.28	138	1086.92	5	4.98552	4.92725	6.9911	7.87623	2.06385
8397G	1	PAK	F	cues	41.79	3.73266	2012-06-15	2	aSTraining	S	short	236	229	1039.48	9	5.46383	5.43372	6.94648	4.53921	1.51275
8397G	1	PAK	F	cues	41.79	3.73266	2012-06-22	3	aSTraining	Z	short	249.64	248	872.806	17	5.52002	5.51343	6.77171	3.51938	1.25828
8397G	1	PAK	F	cues	44.95	3.80555	2012-06-29	4	Training	S	short	8.32	4	44.8664	0	2.11866	1.38629	3.80369	11.2166	2.41739
8397G	1	PAK	F	cues	44.95	3.80555	2012-07-06	5	Training	J	long	296.6	296	1325.65	16	5.69238	5.69036	7.18966	4.47855	1.4993
8397G	1	PAK	F	cues	44.95	3.80555	2012-07-20	6	Training	Z	short	56.88	51	269.139	1	4.04094	3.93183	5.59523	5.27724	1.6634
8397G	1	PAK	F	cues	46.71	3.84396	2012-08-03	7	Training	J	long	57.64	56	312.568	1	4.05422	4.02535	5.74482	5.58157	1.71947
8397G	1	PAK	F	cues	46.71	3.84396	2012-08-10	8	Training	V	long	105.76	103	268.423	2	4.66117	4.63473	5.59256	2.60605	0.957835
8397G	1	PAK	F	cues	46.71	3.84396	2012-08-17	9	Training	V	long	80.12	82	380.329	7	4.38353	4.40672	5.94104	4.63816	1.53432
8397G	1	PAK	F	cues	46.71	3.84396	2012-08-24	10	Training	Z	short	199.56	207	1293.18	16	5.29611	5.33272	7.16486	6.24725	1.83214
8397G	1	PAK	F	cues	46.71	3.84396	2012-08-31	11	Training	V	long	167.28	162	915.833	16	5.11967	5.0876	6.81983	5.65329	1.73224
8397G	1	PAK	F	cues	46.71	3.84396	2012-10-01	12	Training	J	long	72.88	69	318.352	4	4.28881	4.23411	5.76316	4.6138	1.52905
8397G	1	PAK	F	cues	46.71	3.84396	2012-10-08	13	Training	V	long	111.64	121	742.671	5	4.71528	4.79579	6.61025	6.13778	1.81446
8397G	1	PAK	F	cues	46.71	3.84396	2012-10-15	14	Training	J	long	88.8	101	579.775	4	4.48639	4.61512	6.36264	5.74035	1.74752
8397G	1	PAK	F	cues	53.22	3.97443	2012-10-22	15	Training	V	long	114.32	110	431.366	5	4.739	4.70048	6.06696	3.92151	1.36648
8397G	1	PAK	F	cues	53.22	3.97443	2012-11-12	16	Training	S	short	139.04	130	423.836	5	4.93476	4.86753	6.04935	3.26028	1.18181
8397G	1	PAK	F	cues	53.22	3.97443	2012-11-15	17	Training	Z	short	83.08	76	405.726	2	4.4198	4.33073	6.00568	5.3385	1.67494
8397G	1	PAK	F	cues	53.22	3.97443	2012-11-19	18	FTraining	J	long	87.64	98	263.823	2	4.47324	4.58497	5.57528	2.69207	0.990311
8397G	1	PAK	F	cues	49.99	3.91182	2012-11-22	19	FTraining	Z	short	44.36	39	112.597	1	3.79234	3.66356	4.72382	2.8871	1.06025
8397G	1	PAK	F	cues	49.99	3.91182	2012-11-29	20	FTraining	S	short	111.04	105	604.074	5	4.70989	4.65396	6.4037	5.75309	1.74974
8397G	1	PAK	F	cues	53	3.97029	7.1.2013	21	aCues4	S	short	106.72	121	1006.28	9	4.67021	4.79579	6.91402	8.31636	2.11823
8397G	1	PAK	F	cues	53	3.97029	10.1.2013	22	aCues4	Z	short	171.76	167	1723.33	12	5.1461	5.11799	7.45201	10.3193	2.33402
8397G	1	PAK	F	cues	53	3.97029	14.1.2013	23	aCues4	J	long	69.6	67	1133.57	2	4.24276	4.20469	7.03313	16.919	2.82843
8397G	1	PAK	F	cues	53	3.97029	17.1.2013	24	aCues4	S	short	69.96	69	501.468	3	4.24792	4.23411	6.21754	7.26765	1.98343
8397G	1	PAK	F	cues	51.83	3.94797	21.1.2013	25	Cues3	Z	short	67.8	93	1091.22	3	4.21656	4.5326	6.99505	11.7335	2.46245
8397G	1	PAK	F	cues	51.83	3.94797	24.1.2013	26	Cues3	V	long	29.96	28	224.803	0	3.39986	3.3322	5.41522	8.02868	2.08302
8397G	1	PAK	F	cues	51.83	3.94797	28.1.2013	27	Cues3	J	long	64.96	66	620.567	4	4.17377	4.18965	6.43063	9.40253	2.24098
8397G	1	PAK	F	cues	51.83	3.94797	31.1.2013	28	Cues3	S	short	111.96	113	1014.4	5	4.71814	4.72739	6.92205	8.97699	2.19466
8397G	1	PAK	F	cues	50.43	3.92059	4.2.2013	29	Cues3	V	long	134.88	133	1103.43	5	4.90439	4.89035	7.00618	8.29647	2.11583
8397G	1	PAK	F	cues	50.43	3.92059	7.2.2013	30	Cues3	Z	short	225.96	223	1857.27	12	5.42036	5.40717	7.52686	8.32857	2.11969
8397G	1	PAK	F	cues	50.43	3.92059	11.2.2013	31	Cues3	V	long	59.96	58	459.566	3	4.09368	4.06044	6.13028	7.92355	2.06984
8397G	1	PAK	F	cues	50.43	3.92059	14.2.2013	32	Cues3	S	short	100.96	100	809.828	5	4.61472	4.60517	6.69682	8.09828	2.09165
8397G	1	PAK	F	cues	44.73	3.80064	18.2.2013	33	Cues3	J	long	86.92	83	602.93	3	4.46499	4.41884	6.4018	7.26422	1.98296
8397G	1	PAK	F	cues	44.73	3.80064	25.2.2013	34	Cues3	V	long	45.96	43	522.328	0	3.82777	3.7612	6.2583	12.1472	2.4971
8397G	1	PAK	F	cues	44.73	3.80064	28.2.2013	35	Cues2	Z	short	228.32	226	2173.33	11	5.43075	5.42053	7.68402	9.6165	2.26348
8397G	1	PAK	F	cues	44.73	3.80064	5.3.2013	36	Cues2	J	long	10.76	7	96.72	0	2.37584	1.94591	4.57182	13.8171	2.62591
8397G	1	PAK	F	cues	46.7	3.84374	12.3.2013	37	Cues2	Z	short	180.48	167	1264.8	7	5.19562	5.11799	7.14267	7.57365	2.02468
8397G	1	PAK	F	cues	46.7	3.84374	14.3.2013	38	Cues2	S	short	46.56	43	420.64	0	3.84074	3.7612	6.04178	9.78233	2.28058
8397G	1	PAK	F	cues	46.7	3.84374	21.3.2013	39	Cues2	J	long	132.68	130	1187.41	5	4.88794	4.86753	7.07953	9.13392	2.212
8397G	1	PAK	F	cues	46.7	3.84374	26.3.2013	40	Cues2	V	long	112.04	99	691.692	2	4.71886	4.59512	6.53914	6.98679	1.94402
8397G	1	PAK	F	cues	47.16	3.85355	28.3.2013	41	Cues2	J	long	51.84	48	613.876	1	3.94816	3.8712	6.41979	12.7891	2.54859
8397G	1	PAK	F	cues	47.16	3.85355	2.4.2013	42	Cues2	Z	short	82.76	77	898.06	3	4.41594	4.34381	6.80024	11.6631	2.45643
8397G	1	PAK	F	cues	47.16	3.85355	4.4.2013	43	Cues2	V	long	135.96	124	1019.27	3	4.91236	4.82028	6.92684	8.21992	2.10656
8397G	1	PAK	F	cues	47.16	3.85355	11.4.2013	44	Cues2	S	short	6.88	3	120.432	0	1.92862	1.09861	4.79109	40.144	3.69247
8397G	1	PAK	F	cues	44.08	3.78601	16.4.2013	45	Cues1	Z	short	44.96	44	471.592	0	3.80577	3.78419	6.15611	10.718	2.37192
8397G	1	PAK	F	cues	44.08	3.78601	18.4.2013	46	Cues1	V	long	102.96	95	997.684	2	4.63434	4.55388	6.90544	10.5019	2.35156
8397G	1	PAK	F	cues	44.08	3.78601	23.4.2013	47	Cues1	J	long	75.96	76	768.341	5	4.33021	4.33073	6.64423	10.1098	2.3135
8397G	1	PAK	F	cues	44.08	3.78601	25.4.2013	48	Cues1	S	short	67.56	65	536.965	1	4.21302	4.17439	6.28593	8.261	2.11155
8397G	1	PAK	F	cues	40.68	3.70574	2.5.2013	49	Cues1	Z	short	73.96	72	483.036	1	4.30352	4.27667	6.18009	6.70883	1.90343
8397G	1	PAK	F	cues	40.68	3.70574	21.5.2013	50	Cues1	J	long	158.44	157	1629.48	6	5.06538	5.05625	7.39602	10.3789	2.33977
8397G	1	PAK	F	cues	40.68	3.70574	23.5.2013	51	Cues1	Z	short	39.96	35	330.143	0	3.68788	3.55535	5.79953	9.43266	2.24418
8397G	1	PAK	F	cues	40.68	3.70574	28.5.2013	52	Cues1	V	long	57.96	57	630.53	1	4.05975	4.04305	6.44656	11.0619	2.40351
8397G	1	PAK	F	cues	39.64	3.67984	30.5.2013	53	Cues1	J	long	95.96	94	549.895	3	4.56393	4.54329	6.30973	5.84995	1.76643
8397G	1	PAK	F	cues	39.64	3.67984	4.6.2013	54	Cues1	S	short	4.96	4	40.0059	0	1.60141	1.38629	3.68903	10.0015	2.30273
8397G	1	PAK	F	cues	39.64	3.67984	6.6.2013	55	Cues0	V	long	53.96	51	359.95	0	3.98824	3.93183	5.88597	7.05784	1.95414
8397G	1	PAK	F	cues	39.64	3.67984	11.6.2013	56	Cues0	Z	short	6.96	5	68.7368	0	1.94018	1.60944	4.23028	13.7474	2.62085
8397G	1	PAK	F	cues	40.9	3.71113	13.6.2013	57	Cues0	V	long	103.96	102	904.864	1	4.64401	4.62497	6.80778	8.87122	2.18281
8397G	1	PAK	F	cues	40.9	3.71113	20.6.2013	58	Cues0	S	short	32.28	29	235.598	0	3.47445	3.3673	5.46213	8.12407	2.09483
8397G	1	PAK	F	cues	40.9	3.71113	25.6.2013	59	Cues0	J	long	29.96	21	282.367	0	3.39986	3.04452	5.64321	13.446	2.59869
8397G	1	PAK	F	cues	40.9	3.71113	27.6.2013	60	Cues0	V	long	45.76	42	406.796	1	3.82341	3.73767	6.00831	9.68562	2.27064
8397G	1	PAK	F	cues	42.06	3.7391	2.7.2013	61	Cues0	Z	short	51.36	46	282.519	1	3.93886	3.82864	5.64375	6.14172	1.8151
8397G	1	PAK	F	cues	42.06	3.7391	4.7.2013	62	Cues0	S	short	7.96	5	116.954	0	2.07443	1.60944	4.76178	23.3908	3.15234
8397G	1	PAK	F	cues	42.06	3.7391	6.7.2013	63	Cues0	J	long	135.88	134	899.643	5	4.91177	4.89784	6.802	6.71375	1.90416
8397G	1	PAK	F	cues	42.06	3.7391	9.7.2013	64	Cues0	Z	short	115.96	112	1166.57	2	4.75325	4.7185	7.06182	10.4158	2.34332
8397G	1	PAK	F	cues	45.83	3.82494	2013-07-11	65	Dark	Z	short		75		1		4.31749
8397G	1	PAK	F	cues	45.83	3.82494	2013-07-13	66	Dark	V	long		132		6		4.8828
8397G	1	PAK	F	cues	45.83	3.82494	2013-07-16	67	Dark	J	long		123		4		4.81218
8397G	1	PAK	F	cues	45.83	3.82494	2013-07-18	68	s ostrůvkem	S	short	7.96	5	202.737	0	2.07443	1.60944	5.31191	40.5474	3.70247
8397G	X	PAK	F	cues	47.31	3.85672	2013-07-20	69	bez ostrůvku	V	long	125.72	120	1534.97	5	4.83406	4.78749	7.33627	12.7914	2.54877
8397G	0	PAK	F	cues	47.31	3.85672	2013-07-23	70	s ostrůvkem	V	long	124.76	120	2607.64	5	4.82639	4.78749	7.8662	21.7303	3.07871
8397G	X	PAK	F	cues	47.31	3.85672	2013-07-25	71	bez ostrůvku	S	short	124	120	1193.36	5	4.82028	4.78749	7.08453	9.94467	2.29704
8397G	1	PAK	F	cues	47.31	3.85672	2013-07-27	72	s ostrůvkem	S	short	63.92	59	545.354	1	4.15763	4.07754	6.30144	9.24329	2.2239
8397G	X	PAK	F	cues	42.84	3.75747	2013-07-30	73	bez ostrůvku	J	long	119.84	120	919.278	5	4.78616	4.78749	6.82359	7.66065	2.0361
8397G	1	PAK	F	cues	42.84	3.75747	2013-09-23	74	Memorytest1	S	short	55.24	50	239.86	1	4.01169	3.91202	5.48006	4.7972	1.56803
8397G	1	PAK	F	cues	42.84	3.75747	2013-09-24	75	Memorytest1	V	long	117.64	111	693.765	3	4.76763	4.70953	6.54213	6.25014	1.8326
8397G	1	PAK	F	cues	42.84	3.75747	2013-09-26	76	Memorytest1	S	short	179.68	177	1471.96	5	5.19118	5.17615	7.29435	8.31616	2.1182
8397G	1	PAK	F	cues	49.99	3.91182	2014-01-23	77	SMemorytest2	Z	short	86.92	87	321.904	3	4.46499	4.46591	5.77425	3.70005	1.30835
8397G	1	PAK	F	cues	49.99	3.91182	2014-01-29	78	SMemorytest2	S	short	934.16	480	2030.17	24	6.83965	6.17379	7.61587	4.22952	1.44209
8397G	1	PAK	F	cues	49.99	3.91182	2014-02-05	79	SMemorytest2	J	long	376.4	480	1664.61	27	5.93065	6.17379	7.41735	3.46794	1.24356
8516G	1	PAK	F	cues	44.13	3.78714	2012-06-08	1	aSTraining	S	short	325.24	462	2273.19	25	5.78456	6.13556	7.72894	4.92032	1.59337
8516G	1	PAK	F	cues	44.13	3.78714	2012-06-15	2	aSTraining	S	short	295.12	303	1286.2	4	5.68738	5.71373	7.15945	4.24488	1.44571
8516G	1	PAK	F	cues	44.13	3.78714	2012-06-22	3	aSTraining	Z	short	48.68	68	526.85	5	3.88527	4.21951	6.26692	7.74779	2.04741
8516G	1	PAK	F	cues	45.13	3.80955	2012-06-29	4	Training	S	short	463.68	480	2801.84	9	6.13919	6.17379	7.93803	5.83717	1.76425
8516G	1	PAK	F	cues	45.13	3.80955	2012-07-06	5	Training	J	long	256.56	317	1215.75	17	5.54736	5.7589	7.10312	3.83517	1.34421
8516G	1	PAK	F	cues	45.13	3.80955	2012-07-20	6	Training	Z	short	18.64	11	91.0188	0	2.92531	2.3979	4.51107	8.27444	2.11317
8516G	1	PAK	F	cues	45.13	3.80955	2012-07-27	7	Training	J	long	268.92	263	1908.17	5	5.59441	5.57215	7.5539	7.2554	1.98175
8516G	1	PAK	F	cues	48.14	3.87411	2012-08-03	8	Training	V	long	79.88	83	662.762	2	4.38053	4.41884	6.49642	7.98508	2.07758
8516G	1	PAK	F	cues	48.14	3.87411	2012-08-10	9	Training	V	long	323.08	355	1505.92	13	5.7779	5.87212	7.31716	4.24203	1.44504
8516G	1	PAK	F	cues	48.14	3.87411	2012-08-17	10	Training	Z	short	155.56	146	923.478	2	5.04703	4.98361	6.82815	6.32519	1.84454
8516G	1	PAK	F	cues	48.14	3.87411	2012-08-24	11	Training	V	long	265	284	2243.56	3	5.57973	5.64897	7.71582	7.89986	2.06684
8516G	1	PAK	F	cues	48.14	3.87411	2012-08-31	12	Training	J	long	165.52	163	630.608	0	5.10909	5.09375	6.44668	3.86876	1.35293
8516G	1	PAK	F	cues	48.14	3.87411	2012-10-01	13	Training	V	long	130.12	154	698.306	5	4.86846	5.03695	6.54866	4.53445	1.5117
8516G	1	PAK	F	cues	48.14	3.87411	2012-10-08	14	Training	J	long	31.84	29	170.418	0	3.46072	3.3673	5.13825	5.87648	1.77096
8516G	1	PAK	F	cues	48.14	3.87411	2012-10-15	15	Training	V	long	300.32	291	1263.38	10	5.70485	5.67332	7.14155	4.34151	1.46822
8516G	1	PAK	F	cues	42.84	3.75747	2012-10-22	16	Training	S	short	230.6	225	1204.02	8	5.44068	5.4161	7.09342	5.3512	1.67732
8516G	1	PAK	F	cues	42.84	3.75747	2012-11-12	17	Training	Z	short	295.56	301	1236	9	5.68887	5.70711	7.11964	4.10631	1.41253
8516G	1	PAK	F	cues	42.84	3.75747	2012-11-15	18	FTraining	J	long	82.76	85	306.279	3	4.41594	4.44265	5.7245	3.60328	1.28185
8516G	1	PAK	F	cues	42.84	3.75747	2012-11-19	19	FTraining	Z	short	99.28	95	369.201	3	4.59794	4.55388	5.91134	3.88633	1.35746
8516G	1	PAK	F	cues	38.14	3.64126	2012-11-22	20	FTraining	S	short	177.36	181	1005.3	8	5.17818	5.1985	6.91304	5.55414	1.71454
8516G	1	PAK	F	cues	46.56	3.84074	2013-01-07	21	aCues4	S	short	277.96	277	1941.47	4	5.62748	5.62402	7.5712	7.00892	1.94718
8516G	1	PAK	F	cues	46.56	3.84074	2013-01-10	22	aCues4	Z	short	305.92	304	2530.2	8	5.72332	5.71703	7.83605	8.32303	2.11903
8516G	1	PAK	F	cues	46.56	3.84074	2013-01-14	23	aCues4	J	long	46.68	43	329.232	0	3.84332	3.7612	5.79676	7.65656	2.03556
8516G	1	PAK	F	cues	46.56	3.84074	2013-01-17	24	aCues4	S	short	133.96	130	1157.14	3	4.89754	4.86753	7.05371	8.90108	2.18617
8516G	1	PAK	F	cues	48.48	3.88115	2013-01-21	25	Cues3	Z	short	367.88	365	4593.17	10	5.90776	5.8999	8.43233	12.584	2.53243
8516G	1	PAK	F	cues	48.48	3.88115	2013-01-24	26	Cues3	V	long	241.92	235	1885.44	5	5.48861	5.45959	7.54192	8.02315	2.08233
8516G	1	PAK	F	cues	48.48	3.88115	2013-01-28	27	Cues3	J	long	110.88	107	1177.21	0	4.70845	4.67283	7.0709	11.002	2.39807
8516G	1	PAK	F	cues	48.48	3.88115	2013-01-31	28	Cues3	S	short	39.96	38	239.144	0	3.68788	3.63759	5.47707	6.29326	1.83948
8516G	1	PAK	F	cues	49.18	3.89549	2013-02-04	29	Cues3	V	long	162.96	162	1137.83	1	5.0935	5.0876	7.03688	7.02364	1.94928
8516G	1	PAK	F	cues	49.18	3.89549	2013-02-07	30	Cues3	Z	short	21.52	17	115.448	0	3.06898	2.83321	4.74882	6.79106	1.91561
8516G	1	PAK	F	cues	49.18	3.89549	2013-02-11	31	Cues3	V	long	74.96	73	650	2	4.31695	4.29046	6.47697	8.90411	2.18651
8516G	1	PAK	F	cues	49.18	3.89549	2013-02-14	32	Cues3	S	short	187.24	184	1762.09	2	5.23239	5.21494	7.47426	9.57658	2.25932
8516G	1	PAK	F	cues	45.68	3.82166	2013-02-18	33	Cues3	J	long	50.84	48	321.46	0	3.92868	3.8712	5.77287	6.69708	1.90167
8516G	1	PAK	F	cues	45.68	3.82166	2013-02-25	34	Cues3	V	long	334.08	331	4933.56	4	5.81138	5.80212	8.50382	14.905	2.7017
8516G	1	PAK	F	cues	45.68	3.82166	2013-02-28	35	Cues2	Z	short	54.92	50	525.976	0	4.00588	3.91202	6.26526	10.5195	2.35323
8516G	1	PAK	F	cues	45.68	3.82166	2013-03-05	36	Cues2	J	long	101.92	99	765.915	1	4.62419	4.59512	6.64107	7.73652	2.04595
8516G	1	PAK	F	cues	48.44	3.88033	2013-03-12	37	Cues2	Z	short	82.88	77	860.321	4	4.41739	4.34381	6.75731	11.173	2.4135
8516G	1	PAK	F	cues	48.44	3.88033	2013-03-14	38	Cues2	S	short	51.6	48	315.269	1	3.94352	3.8712	5.75343	6.5681	1.88223
8516G	1	PAK	F	cues	48.44	3.88033	2013-03-21	39	Cues2	J	long	90.96	87	477.287	1	4.51042	4.46591	6.16812	5.48606	1.70221
8516G	1	PAK	F	cues	48.44	3.88033	2013-03-26	40	Cues2	V	long	64.84	59	630.76	2	4.17192	4.07754	6.44693	10.6908	2.36939
8516G	1	PAK	F	cues	54.49	3.99802	2013-03-28	41	Cues2	J	long	38.96	38	346.512	0	3.66254	3.63759	5.84792	9.11874	2.21033
8516G	1	PAK	F	cues	54.49	3.99802	2013-04-02	42	Cues2	Z	short	36.68	33	355.611	2	3.60223	3.49651	5.87384	10.7761	2.37733
8516G	1	PAK	F	cues	54.49	3.99802	2013-04-04	43	Cues2	V	long	118.96	118	676.941	1	4.77879	4.77068	6.51758	5.73679	1.7469
8516G	1	PAK	F	cues	54.49	3.99802	2013-04-22	44	Cues2	S	short	55.96	56	331.363	0	4.02464	4.02535	5.80321	5.9172	1.77786
8516G	1	PAK	F	cues	48.4	3.8795	2013-04-16	45	Cues1	Z	short	45.72	40	314.846	0	3.82254	3.68888	5.75208	7.87115	2.0632
8516G	1	PAK	F	cues	48.4	3.8795	2013-04-18	46	Cues1	V	long	37.24	33	160.243	0	3.61738	3.49651	5.07669	4.85585	1.58018
8516G	1	PAK	F	cues	48.4	3.8795	2013-04-23	47	Cues1	J	long	173.32	171	1624.67	2	5.15514	5.14166	7.39306	9.50099	2.2514
8516G	1	PAK	F	cues	48.4	3.8795	2013-04-25	48	Cues1	S	short	162.96	161	1255.93	3	5.0935	5.0814	7.13563	7.80081	2.05423
8516G	1	PAK	F	cues	48	3.8712	2013-05-02	49	Cues1	Z	short	40	38	281.394	2	3.68888	3.63759	5.63976	7.40511	2.00217
8516G	1	PAK	F	cues	48	3.8712	2013-05-21	50	Cues1	J	long	156.84	151	1724.42	2	5.05523	5.01728	7.45265	11.42	2.43537
8516G	1	PAK	F	cues	48	3.8712	2013-05-23	51	Cues1	Z	short	82.84	80	1163.08	6	4.41691	4.38203	7.05883	14.5385	2.6768
8516G	1	PAK	F	cues	48	3.8712	2013-05-28	52	Cues1	V	long	50.96	48	228.972	1	3.93104	3.8712	5.4336	4.77025	1.5624
8516G	1	PAK	F	cues	45.35	3.81441	2013-05-30	53	Cues1	J	long	157.44	154	1052.05	5	5.05904	5.03695	6.9585	6.83149	1.92154
8516G	1	PAK	F	cues	45.35	3.81441	2013-06-04	54	Cues1	S	short	36.96	35	135.206	0	3.60984	3.55535	4.9068	3.86303	1.35145
8516G	1	PAK	F	cues	45.35	3.81441	2013-06-06	55	Cues0	V	long	61.04	54	376.534	0	4.11153	3.98898	5.93101	6.97285	1.94202
8516G	1	PAK	F	cues	45.35	3.81441	2013-06-11	56	Cues0	Z	short	12.96	10	71.3276	0	2.56187	2.30259	4.26728	7.13276	1.9647
8516G	1	PAK	F	cues	47.18	3.85397	2013-06-13	57	Cues0	V	long	336.92	333	4335.8	15	5.81985	5.80814	8.37466	13.0204	2.56652
8516G	1	PAK	F	cues	47.18	3.85397	2013-06-20	58	Cues0	S	short	23.64	20	272.836	1	3.16294	2.99573	5.60887	13.6418	2.61314
8516G	1	PAK	F	cues	47.18	3.85397	2013-06-25	59	Cues0	J	long	79.56	66	882.95	1	4.37651	4.18965	6.78327	13.378	2.59361
8516G	1	PAK	F	cues	47.18	3.85397	2013-06-27	60	Cues0	V	long	77.36	73	438.528	1	4.34847	4.29046	6.08342	6.00723	1.79296
8516G	1	PAK	F	cues	47.26	3.85566	2013-07-02	61	Cues0	Z	short	123.64	121	617.947	0	4.81737	4.79579	6.4264	5.107	1.63061
8516G	1	PAK	F	cues	47.26	3.85566	2013-07-04	62	Cues0	S	short	200.64	198	1331.46	1	5.30151	5.28827	7.19403	6.72455	1.90576
8516G	1	PAK	F	cues	47.26	3.85566	2013-07-06	63	Cues0	J	long	107.96	107	620.186	0	4.68176	4.67283	6.43002	5.79613	1.75719
8516G	1	PAK	F	cues	47.26	3.85566	2013-07-09	64	Cues0	Z	short	34.6	32	387.79	0	3.54385	3.46574	5.96046	12.1184	2.49473
8516G	1	PAK	F	cues	49.79	3.90781	2013-07-11	65	Dark	Z	short		59		3		4.07754
8516G	1	PAK	F	cues	49.79	3.90781	2013-07-13	66	Dark	V	long		48		2		3.8712
8516G	1	PAK	F	cues	49.79	3.90781	2013-07-16	67	Dark	J	short		177		5		5.17615
8516G	1	PAK	F	cues	49.79	3.90781	2013-07-18	68	s ostrůvkem	S	short	76	72	691.206	0	4.33073	4.27667	6.53844	9.60008	2.26177
8516G	X	PAK	F	cues	49.25	3.89691	2013-07-20	69	bez ostrůvku	V	long	124.96	120	1188.12	2	4.82799	4.78749	7.08013	9.901	2.29264
8516G	0	PAK	F	cues	49.25	3.89691	2013-07-23	70	s ostrůvkem	V	long	134.4	120	1338.53	1	4.90082	4.78749	7.19933	11.1544	2.41184
8516G	X	PAK	F	cues	49.25	3.89691	2013-07-25	71	bez ostrůvku	S	short	122.36	120	1004.55	0	4.80697	4.78749	6.91229	8.37125	2.1248
8516G	1	PAK	F	cues	49.25	3.89691	2013-07-27	72	s ostrůvkem	S	short	17.96	17	104.779	0	2.88815	2.83321	4.65185	6.16347	1.81864
8516G	X	PAK	F	cues	48.06	3.87245	2013-07-30	73	bez ostrůvku	J	long	124.92	120	1000.41	1	4.82767	4.78749	6.90817	8.33675	2.12067
8516G	1	PAK	F	cues	48.06	3.87245	2013-09-23	74	Memorytest1	S	short	179.56	177	789.962	5	5.19051	5.17615	6.67198	4.46306	1.49584
8516G	1	PAK	F	cues	48.06	3.87245	2013-09-24	75	Memorytest1	V	long	224.28	222	1055.73	1	5.4129	5.40268	6.96199	4.75554	1.55931
8516G	1	PAK	F	cues	48.06	3.87245	2013-09-26	76	Memorytest1	S	short	151	150	685.043	1	5.01728	5.01064	6.52948	4.56695	1.51885
8516G	1	PAK	F	cues	38.14	3.64126	2014-01-29	77	SMemorytest2	S	short	138.24	480	283.757	5	4.92899	6.17379	5.64812	0.59116	-0.525668
8516G	1	PAK	F	cues	38.14	3.64126	2014-02-05	78	SMemorytest2	J	long	72.12	480	545.365	0	4.27833	6.17379	6.30146	1.13618	0.127669
8516G	1	PAK	F	cues	38.14	3.64126	2014-02-11	79	SMemorytest2	S	short	138.24	480	283.757	5	4.92899	6.17379	5.64812	0.59116	-0.525668
8517G	1	PAK	F	cues	52.01	3.95144	2012-06-14	1	aSTraining	S	short	238.44	232	1564.11	2	5.47412	5.44674	7.35507	6.74185	1.90833
8517G	1	PAK	F	cues	52.01	3.95144	2012-06-21	2	aSTraining	Z	short	206.96	207	1956.4	1	5.33253	5.33272	7.57886	9.45121	2.24614
8517G	1	PAK	F	cues	48.11	3.87349	2012-06-28	3	aSTraining	S	short	338.96	338	2405.18	4	5.82588	5.82305	7.78538	7.11592	1.96233
8517G	1	PAK	F	cues	48.11	3.87349	2012-07-05	4	Training	J	long	207.6	205	1909.09	1	5.33561	5.32301	7.55438	9.31263	2.23137
8517G	1	PAK	F	cues	48.11	3.87349	2012-07-19	5	Training	Z	short	221.28	218	1692.65	0	5.39943	5.3845	7.43405	7.76445	2.04956
8517G	1	PAK	F	cues	48.11	3.87349	2012-07-26	6	Training	J	long	212.04	206	1568.11	4	5.35677	5.32788	7.35763	7.61218	2.02975
8517G	1	PAK	F	cues	53.53	3.98024	2012-08-02	7	Training	V	long	465.68	473	5385.32	18	6.1435	6.1591	8.59143	11.3855	2.43234
8517G	1	PAK	F	cues	53.53	3.98024	2012-08-09	8	Training	V	long	250.08	242	1090.1	4	5.52178	5.48894	6.99402	4.50455	1.50509
8517G	1	PAK	F	cues	53.53	3.98024	2012-08-16	9	Training	Z	short	438.08	386	2352	15	6.0824	5.95584	7.76302	6.09326	1.80718
8517G	1	PAK	F	cues	53.53	3.98024	2012-08-23	10	Training	V	long	261.88	259	1991.41	4	5.56789	5.55683	7.5966	7.68884	2.03977
8517G	1	PAK	F	cues	53.53	3.98024	2012-08-30	11	Training	J	long	276.2	283	1569.54	5	5.62113	5.64545	7.35854	5.54608	1.71309
8517G	1	PAK	F	cues	53.53	3.98024	2012-10-01	12	Training	V	long	94.92	89	348.644	2	4.55303	4.48864	5.85405	3.91735	1.36541
8517G	1	PAK	F	cues	53.53	3.98024	2012-10-08	13	Training	J	long	40.12	48	360.02	0	3.69187	3.8712	5.88616	7.50042	2.01496
8517G	1	PAK	F	cues	53.53	3.98024	2012-10-15	14	Training	V	long	58.44	74	255.112	2	4.068	4.30407	5.5417	3.44746	1.23764
8517G	1	PAK	F	cues	60.95	4.11005	2012-10-22	15	Training	S	short	57.12	53	213.35	1	4.04515	3.97029	5.36293	4.02547	1.39264
8517G	1	PAK	F	cues	60.95	4.11005	2012-11-12	16	Training	Z	short	174.68	169	713.748	2	5.16296	5.1299	6.57053	4.22336	1.44063
8517G	1	PAK	F	cues	60.95	4.11005	2012-11-15	17	Training	J	long	203.32	206	1027.24	1	5.31478	5.32788	6.93463	4.9866	1.60675
8517G	1	PAK	F	cues	60.95	4.11005	2012-11-19	18	FTraining	Z	short	262.72	256	1131.38	1	5.57109	5.54518	7.03119	4.41945	1.48602
8517G	1	PAK	F	cues	54.21	3.99287	2012-11-22	19	FTraining	S	short	90.88	94	443.084	3	4.50954	4.54329	6.09376	4.71366	1.55046
8517G	1	PAK	F	cues	54.21	3.99287	2012-11-29	20	FTraining	S	short	253.6	253	1490.76	2	5.53576	5.53339	7.30704	5.89233	1.77365
8517G	1	PAK	F	cues	55.68	4.01962	2013-01-07	21	aCues4	S	short	360.68	359	3515.32	7	5.88799	5.88332	8.16489	9.79198	2.28156
8517G	1	PAK	F	cues	55.68	4.01962	2013-01-10	22	aCues4	Z	short	51.96	51	688.173	3	3.95047	3.93183	6.53404	13.4936	2.60221
8517G	1	PAK	F	cues	55.68	4.01962	2013-01-14	23	aCues4	J	long	53.96	51	338.692	0	3.98824	3.93183	5.82509	6.64102	1.89327
8517G	1	PAK	F	cues	55.68	4.01962	2013-01-17	24	aCues4	S	short	34.84	31	282.816	1	3.55077	3.43399	5.6448	9.1231	2.21081
8517G	1	PAK	F	cues	54.73	4.00241	2013-01-21	25	Cues3	Z	short	73.2	69	392.56	0	4.2932	4.23411	5.97269	5.68928	1.73858
8517G	1	PAK	F	cues	54.73	4.00241	2013-01-24	26	Cues3	V	long	36.96	35	246.922	1	3.60984	3.55535	5.50907	7.05491	1.95372
8517G	1	PAK	F	cues	54.73	4.00241	2013-01-28	27	Cues3	J	long	329.88	332	4783.46	5	5.79873	5.80513	8.47292	14.408	2.66778
8517G	1	PAK	F	cues	54.73	4.00241	2013-01-31	28	Cues3	S	short	305.96	304	2810.79	5	5.72345	5.71703	7.94122	9.24602	2.22419
8517G	1	PAK	F	cues	54.34	3.99526	2013-02-04	29	Cues3	V	long	198.96	198	1672.71	2	5.2931	5.28827	7.4222	8.44803	2.13393
8517G	1	PAK	F	cues	54.34	3.99526	2013-02-07	30	Cues3	Z	short	163.96	163	1421.2	5	5.09962	5.09375	7.25926	8.71902	2.16551
8517G	0	PAK	F	cues	54.34	3.99526	2013-02-11	31	Cues3	V	long	535.96	480	7305.97	18	6.28406	6.17379	8.89645	15.2208	2.72266
8517G	1	PAK	F	cues	54.34	3.99526	2013-02-14	32	Cues3	S	short	115.96	114	1186.46	1	4.75325	4.7362	7.07873	10.4075	2.34253
8517G	1	PAK	F	cues	52.56	3.96196	2013-02-18	33	Cues3	J	long	309.96	308	3790.57	3	5.73644	5.7301	8.24027	12.307	2.51017
8517G	1	PAK	F	cues	52.56	3.96196	2013-02-25	34	Cues3	V	long	60.96	59	705.044	2	4.11022	4.07754	6.55826	11.9499	2.48072
8517G	1	PAK	F	cues	52.56	3.96196	2013-02-28	35	Cues2	Z	short	87	85	908.405	4	4.46591	4.44265	6.81169	10.6871	2.36904
8517G	1	PAK	F	cues	52.56	3.96196	2013-03-05	36	Cues2	J	long	53.96	52	421.576	1	3.98824	3.95124	6.044	8.10723	2.09276
8517G	1	PAK	F	cues	55.18	4.0106	2013-03-12	37	Cues2	Z	short	23.96	20	97.353	1	3.17639	2.99573	4.57834	4.86765	1.58261
8517G	1	PAK	F	cues	55.18	4.0106	2013-03-14	38	Cues2	S	short	271.96	265	3956.37	2	5.60565	5.57973	8.28308	14.9297	2.70335
8517G	1	PAK	F	cues	55.18	4.0106	2013-03-21	39	Cues2	J	long	422.96	424	5305.61	9	6.04728	6.04973	8.57652	12.5132	2.52679
8517G	1	PAK	F	cues	55.18	4.0106	2013-03-26	40	Cues2	V	long	252	246	2631.71	6	5.52943	5.50533	7.87539	10.698	2.37006
8517G	1	PAK	F	cues	54.47	3.99765	2013-03-28	41	Cues2	J	long	63.72	64	617.748	3	4.1545	4.15888	6.42608	9.65231	2.2672
8517G	1	PAK	F	cues	54.47	3.99765	2013-04-02	42	Cues2	Z	short	15.96	14	108.365	0	2.77009	2.63906	4.68551	7.74036	2.04645
8517G	1	PAK	F	cues	54.47	3.99765	2013-04-04	43	Cues2	V	long	121.64	115	628.931	1	4.80107	4.74493	6.44402	5.46897	1.69909
8517G	1	PAK	F	cues	54.47	3.99765	2013-04-23	44	Cues2	S	short	55.96	54	385.697	2	4.02464	3.98898	5.95505	7.14254	1.96607
8517G	1	PAK	F	cues	52	3.95124	2013-04-16	45	Cues1	Z	short	54.96	52	335.385	1	4.00661	3.95124	5.81528	6.44971	1.86404
8517G	1	PAK	F	cues	52	3.95124	2013-04-18	46	Cues1	V	long	82.96	82	918.264	1	4.41836	4.40672	6.82248	11.1983	2.41577
8517G	1	PAK	F	cues	52	3.95124	2013-04-23	47	Cues1	J	long	206.96	207	1828.82	7	5.33253	5.33272	7.51143	8.83488	2.17871
8517G	1	PAK	F	cues	52	3.95124	2013-04-25	48	Cues1	S	short	89.64	87	732.057	3	4.4958	4.46591	6.59586	8.41445	2.12995
8517G	1	PAK	F	cues	49.56	3.90318	2013-05-02	49	Cues1	Z	short	60.96	58	611.57	2	4.11022	4.06044	6.41603	10.5443	2.35559
8517G	1	PAK	F	cues	49.56	3.90318	2013-05-21	50	Cues1	J	long	58.44	68	382.251	3	4.068	4.21951	5.94608	5.62134	1.72657
8517G	1	PAK	F	cues	49.56	3.90318	2013-05-23	51	Cues1	Z	short	29.8	28	269.665	0	3.39451	3.3322	5.59718	9.63089	2.26498
8517G	1	PAK	F	cues	49.56	3.90318	2013-05-28	52	Cues1	V	long	158.96	144	1966.64	0	5.06865	4.96981	7.58408	13.6572	2.61427
8517G	1	PAK	F	cues	47.96	3.87037	2013-05-30	53	Cues1	J	long	50.96	49	247.901	0	3.93104	3.89182	5.51303	5.0592	1.62121
8517G	1	PAK	F	cues	47.96	3.87037	2013-06-04	54	Cues1	S	short	104.88	97	970.154	0	4.65282	4.57471	6.87745	10.0016	2.30274
8517G	1	PAK	F	cues	47.96	3.87037	2013-06-06	55	Cues0	V	long	258.96	257	1832.34	0	5.55667	5.54908	7.51335	7.12973	1.96427
8517G	1	PAK	F	cues	47.96	3.87037	2013-06-11	56	Cues0	Z	short	26.96	24	100.156	0	3.29435	3.17805	4.60673	4.17317	1.42868
8517G	1	PAK	F	cues	47.64	3.86367	2013-06-13	57	Cues0	V	long	41.52	38	371.302	1	3.72618	3.63759	5.91702	9.77111	2.27943
8517G	1	PAK	F	cues	47.64	3.86367	2013-06-20	58	Cues0	S	short	120.92	119	892.909	1	4.79513	4.77912	6.79448	7.50344	2.01536
8517G	1	PAK	F	cues	47.64	3.86367	2013-06-25	59	Cues0	J	long	224.96	222	2812.69	0	5.41592	5.40268	7.9419	12.6698	2.53922
8517G	1	PAK	F	cues	47.64	3.86367	2013-06-27	60	Cues0	V	long	27.04	21	173.196	0	3.29732	3.04452	5.15442	8.24743	2.1099
8517G	1	PAK	F	cues	48.97	3.89121	2013-07-02	61	Cues0	Z	short	32.8	29	318.662	0	3.49043	3.3673	5.76413	10.9883	2.39684
8517G	1	PAK	F	cues	48.97	3.89121	2013-07-04	62	Cues0	S	short	30.96	31	207.629	0	3.4327	3.43399	5.33575	6.69771	1.90177
8517G	1	PAK	F	cues	48.97	3.89121	2013-07-06	63	Cues0	J	long	56.96	56	595.18	0	4.04235	4.02535	6.38886	10.6282	2.36351
8517G	1	PAK	F	cues	48.97	3.89121	2013-07-09	64	Cues0	Z	short	52.96	50	753.566	0	3.96954	3.91202	6.62482	15.0713	2.71279
8517G	1	PAK	F	cues	54.21	3.99287	2013-07-11	65	Dark	Z	short	41.08	57		1	3.71552	4.04305
8517G	1	PAK	F	cues	54.21	3.99287	2013-07-13	66	Dark	V	long	202.6	97		1	5.31123	4.57471
8517G	1	PAK	F	cues	54.21	3.99287	2013-07-16	67	Dark	J	long	35.04	40		0	3.55649	3.68888
8517G	0	PAK	F	cues	54.21	3.99287	2013-07-18	68	s ostrůvkem	S	short	130.96	120	1927.6	1	4.87489	4.78749	7.56403	16.0633	2.77654
8517G	X	PAK	F	cues	49.79	3.90781	2013-07-20	69	bez ostrůvku	V	long	129.96	120	1480.4	0	4.86723	4.78749	7.30007	12.3367	2.51258
8517G	1	PAK	F	cues	49.79	3.90781	2013-07-23	70	s ostrůvkem	V	long	83.96	82	759.487	1	4.43034	4.40672	6.63264	9.26204	2.22592
8517G	X	PAK	F	cues	49.79	3.90781	2013-07-25	71	bez ostrůvku	S	short	128.96	120	1912.45	0	4.8595	4.78749	7.55614	15.9371	2.76865
8517G	1	PAK	F	cues	49.79	3.90781	2013-07-27	72	s ostrůvkem	S	short	46.96	37	526.354	0	3.8493	3.61092	6.26597	14.2258	2.65506
8517G	X	PAK	F	cues	46.31	3.83536	2013-07-30	73	bez ostrůvku	J	long	127.96	120	600.043	1	4.85172	4.78749	6.397	5.00036	1.60951
8517G	1	PAK	F	cues	54.21	3.99287	2013-09-23	74	Memorytest1	S	short	23.68	19	147.219	0	3.16463	2.94444	4.99192	7.74837	2.04748
8517G	1	PAK	F	cues	54.21	3.99287	2013-09-24	75	Memorytest1	V	long	163.04	159	832.575	0	5.094	5.0689	6.72452	5.23632	1.65562
8517G	1	PAK	F	cues	54.21	3.99287	2013-09-26	76	Memorytest1	S	short	183.32	189	1337.77	1	5.21123	5.24175	7.19876	7.07815	1.95701
8517G	1	PAK	F	cues	56.5	4.03424	2014-01-23	77	SMemorytest2	Z	short	295	175	997.259	4	5.68698	5.16479	6.90501	5.69862	1.74022
8517G	1	PAK	F	cues	56.5	4.03424	2014-01-29	78	SMemorytest2	S	short	800.4	392	1504.22	2	6.68511	5.97126	7.31603	3.8373	1.34477
8517G	0	PAK	F	cues	56.5	4.03424	2014-02-05	79	SMemorytest2	J	long	472.48	480	2383.9	2	6.158	6.17379	7.77649	4.96646	1.60271
8517G	1	PAK	F	cues	56.5	4.03424	2015-01-07	80	FMemorytest2	V	long	51.08	82	155.099	1	3.93339	4.40672	5.04406	1.89145	0.637344
8517G	1	PAK	F	cues	56.5	4.03424	2015-02-04	81	FMemorytest2	J	long	49.8	69	119.907	2	3.90801	4.23411	4.78672	1.73778	0.55261
8517G	1	PAK	F	cues	56.5	4.03424	2015-03-18	82	FMemorytest2	S	short	244	407	742.34	5	5.49717	6.00881	6.60981	1.82393	0.600994
8551G	1	PAK	F	cues	44.36	3.79234	2012-06-07	1	aSTraining	S	short	107.08	149	1010.49	8	4.67358	5.00395	6.91819	6.78181	1.91424
8551G	1	PAK	F	cues	44.36	3.79234	2012-06-14	2	aSTraining	S	short	52.36	62	503.797	0	3.95814	4.12713	6.22217	8.12576	2.09504
8551G	1	PAK	F	cues	44.36	3.79234	2012-06-21	3	aSTraining	Z	short	174.4	181	1061.98	5	5.16135	5.1985	6.96789	5.86729	1.76939
8551G	1	PAK	F	cues	45.34	3.81419	2012-06-28	4	Training	S	short	78.56	140	338.577	3	4.36386	4.94164	5.82475	2.41841	0.883109
8551G	1	PAK	F	cues	45.34	3.81419	2012-07-05	5	Training	J	long	128.72	124	519.159	3	4.85764	4.82028	6.25221	4.18677	1.43193
8551G	1	PAK	F	cues	45.34	3.81419	2012-07-19	6	Training	Z	short	247.48	240	1605.26	9	5.51133	5.48064	7.38104	6.68858	1.9004
8551G	1	PAK	F	cues	45.34	3.81419	2012-07-26	7	Training	J	long	292.68	287	1865.96	8	5.67908	5.65948	7.53153	6.5016	1.87205
8551G	1	PAK	F	cues	49.3	3.89792	2012-08-02	8	Training	V	long	84.92	86	475.016	2	4.44171	4.45435	6.16335	5.52344	1.709
8551G	1	PAK	F	cues	49.3	3.89792	2012-08-09	9	Training	V	long	122.12	119	411.365	2	4.805	4.77912	6.01948	3.45685	1.24036
8551G	1	PAK	F	cues	49.3	3.89792	2012-08-16	10	Training	Z	short	454.52	456	2027.63	13	6.11924	6.12249	7.61462	4.44656	1.49213
8551G	1	PAK	F	cues	49.3	3.89792	2012-08-23	11	Training	V	long	80.32	72	325.054	2	4.38602	4.27667	5.78399	4.51464	1.50733
8551G	1	PAK	F	cues	49.3	3.89792	2012-08-30	12	Training	J	long	193.92	190	1143.3	3	5.26745	5.24702	7.04167	6.01737	1.79465
8551G	1	PAK	F	cues	49.3	3.89792	2012-10-01	13	Training	V	long	98.12	118	313.161	2	4.58619	4.77068	5.74672	2.65391	0.976033
8551G	1	PAK	F	cues	49.3	3.89792	2012-10-08	14	Training	J	long	74.76	73	199.679	0	4.31428	4.29046	5.29671	2.73533	1.00625
8551G	1	PAK	F	cues	49.3	3.89792	2012-10-15	15	Training	V	long	94.6	99	467.185	1	4.54966	4.59512	6.14673	4.71904	1.55161
8551G	1	PAK	F	cues	50.8	3.9279	2012-10-22	16	Training	S	short	92.24	82	425.326	0	4.52439	4.40672	6.05286	5.1869	1.64614
8551G	1	PAK	F	cues	50.8	3.9279	2012-11-12	17	Training	Z	short	166.96	182	913.387	1	5.11775	5.20401	6.81716	5.01861	1.61315
8551G	1	PAK	F	cues	50.8	3.9279	2012-11-15	18	FTraining	J	long	124.12	210	1115.55	11	4.82125	5.34711	7.0171	5.31214	1.67
8551G	1	PAK	F	cues	50.8	3.9279	2012-11-19	19	FTraining	Z	short	243	254	1261.3	4	5.49306	5.53733	7.1399	4.96575	1.60256
8551G	1	PAK	F	cues	48.19	3.87515	2012-11-22	20	FTraining	S	short	30.28	73	318.607	2	3.41049	4.29046	5.76396	4.36448	1.4735
8551G	1	PAK	F	cues	45.53	3.81837	2013-01-07	21	aCues4	S	short	155.96	156	1429.25	3	5.0496	5.04986	7.26491	9.16186	2.21505
8551G	1	PAK	F	cues	45.53	3.81837	2013-01-10	22	aCues4	Z	short	62.96	60	522.518	0	4.1425	4.09434	6.25866	8.70863	2.16431
8551G	1	PAK	F	cues	45.53	3.81837	2013-01-14	23	aCues4	J	long	153.84	150	1213.28	1	5.03591	5.01064	7.10108	8.08853	2.09045
8551G	1	PAK	F	cues	45.53	3.81837	2013-01-17	24	aCues4	S	short	125.96	126	976.974	3	4.83596	4.83628	6.88446	7.75376	2.04818
8551G	1	PAK	F	cues	45.08	3.80844	2013-01-21	25	Cues3	Z	short	260.36	260	2725.85	4	5.56207	5.56068	7.91054	10.484	2.34985
8551G	1	PAK	F	cues	45.08	3.80844	2013-01-24	26	Cues3	V	long	13.96	12	139.169	0	2.6362	2.48491	4.93569	11.5974	2.45078
8551G	1	PAK	F	cues	45.08	3.80844	2013-01-28	27	Cues3	J	long	89.88	91	672.479	1	4.49848	4.51086	6.51097	7.38988	2.00011
8551G	1	PAK	F	cues	45.08	3.80844	2013-01-31	28	Cues3	S	short	75.96	73	570.471	2	4.33021	4.29046	6.34646	7.81467	2.056
8551G	1	PAK	F	cues	46.95	3.84908	2013-02-04	29	Cues3	V	long	136	135	1017.71	2	4.91265	4.90527	6.92531	7.53859	2.02004
8551G	1	PAK	F	cues	46.95	3.84908	2013-02-07	30	Cues3	Z	short	181.84	181	1298.48	3	5.20313	5.1985	7.16895	7.17392	1.97045
8551G	1	PAK	F	cues	46.95	3.84908	2013-02-11	31	Cues3	V	long	114.96	113	1042.32	1	4.74458	4.72739	6.9492	9.22407	2.22182
8551G	1	PAK	F	cues	46.95	3.84908	2013-02-14	32	Cues3	S	short	219.96	220	1817.7	2	5.39345	5.39363	7.50533	8.26227	2.1117
8551G	1	PAK	F	cues	42.27	3.74408	2013-02-18	33	Cues3	J	long	174.76	180	1228.21	3	5.16341	5.19296	7.11331	6.82339	1.92036
8551G	1	PAK	F	cues	42.27	3.74408	2013-02-25	34	Cues3	V	long	362.84	358	3306.08	13	5.89396	5.88053	8.10352	9.23486	2.22299
8551G	1	PAK	F	cues	42.27	3.74408	2013-02-28	35	Cues2	Z	short	163.96	163	1050.8	2	5.09962	5.09375	6.95731	6.44663	1.86356
8551G	1	PAK	F	cues	42.27	3.74408	2013-03-05	36	Cues2	J	long	115.92	110	663.526	2	4.7529	4.70048	6.49757	6.03205	1.79709
8551G	1	PAK	F	cues	46.65	3.84267	2013-03-14	38	Cues2	S	short	19.96	217	92.9697	1	2.99373	5.3799	4.53227	0.428432	-0.847624
8551G	1	PAK	F	cues	46.65	3.84267	2013-03-21	39	Cues2	J	long	218.96	128	2213.18	8	5.38889	4.85203	7.70219	17.2905	2.85016
8551G	1	PAK	F	cues	46.65	3.84267	2013-03-26	40	Cues2	V	long	128.96	219	1170.78	2	4.8595	5.38907	7.06543	5.34603	1.67635
8551G	1	PAK	F	cues	46.53	3.8401	2013-03-28	41	Cues2	J	long	211.24	99	1638.02	4	5.35299	4.59512	7.40124	16.5457	2.80612
8551G	1	PAK	F	cues	46.53	3.8401	2013-04-02	42	Cues2	Z	short	103.4	147	694.932	1	4.6386	4.99043	6.54381	4.72743	1.55338
8551G	1	PAK	F	cues	46.53	3.8401	2013-04-04	43	Cues2	V	long	150.52	259	1228.72	1	5.0141	5.55683	7.11373	4.74409	1.5569
8551G	1	PAK	F	cues	46.53	3.8401	2013-04-24	44	Cues2	S	short	260.88	266	2429.36	5	5.56406	5.5835	7.79538	9.13293	2.21189
8551G	1	PAK	F	cues	44.61	3.79796	2013-04-16	45	Cues1	Z	short	266.96	174	1776.93	7	5.5871	5.15906	7.48264	10.2122	2.32359
8551G	1	PAK	F	cues	44.61	3.79796	2013-04-18	46	Cues1	V	long	175.96	39	2190.27	2	5.17026	3.66356	7.69178	56.1608	4.02822
8551G	1	PAK	F	cues	44.61	3.79796	2013-04-23	47	Cues1	J	long	40.96	108	325.178	0	3.7126	4.68213	5.78437	3.01091	1.10224
8551G	1	PAK	F	cues	44.61	3.79796	2013-04-25	48	Cues1	S	short	112.28	209	1006.82	1	4.721	5.34233	6.91455	4.81732	1.57222
8551G	1	PAK	F	cues	42.99	3.76097	2013-05-02	49	Cues1	Z	short	211.84	406	1593.72	5	5.35583	6.00635	7.37383	3.92542	1.36747
8551G	1	PAK	F	cues	42.99	3.76097	2013-05-21	50	Cues1	J	long	385.4	96	4002.33	17	5.95428	4.56435	8.29463	41.6909	3.73028
8551G	1	PAK	F	cues	42.99	3.76097	2013-05-23	51	Cues1	Z	short	99.96	95	994.571	0	4.60477	4.55388	6.90231	10.4692	2.34843
8551G	1	PAK	F	cues	42.99	3.76097	2013-05-28	52	Cues1	V	long	98.96	67	738.591	0	4.59472	4.20469	6.60474	11.0237	2.40005
8551G	1	PAK	F	cues	41.77	3.73218	2013-05-30	53	Cues1	J	long	69.96	55	499.795	3	4.24792	4.00733	6.2142	9.08718	2.20686
8551G	1	PAK	F	cues	41.77	3.73218	2013-06-04	54	Cues1	S	short	59.96	192	561.371	0	4.09368	5.2575	6.33038	2.92381	1.07289
8551G	1	PAK	F	cues	41.77	3.73218	2013-06-06	55	Cues0	V	long	194.88	44	1572.44	3	5.27238	3.78419	7.36038	35.7373	3.57619
8551G	1	PAK	F	cues	41.77	3.73218	2013-06-11	56	Cues0	Z	short	47.96	255	258.532	0	3.87037	5.54126	5.55502	1.01385	0.0137559
8551G	1	PAK	F	cues	41.44	3.72425	2013-06-13	57	Cues0	V	long	257.96	30	2164.03	4	5.5528	3.4012	7.67973	72.1343	4.27853
8551G	1	PAK	F	cues	41.44	3.72425	2013-06-20	58	Cues0	S	short	33.6	52	294.53	0	3.51453	3.95124	5.68538	5.66404	1.73414
8551G	1	PAK	F	cues	41.44	3.72425	2013-06-25	59	Cues0	J	long	55.96	93	379.76	0	4.02464	4.5326	5.93954	4.08344	1.40694
8551G	1	PAK	F	cues	41.44	3.72425	2013-06-27	60	Cues0	V	long	94.96	54	619.519	0	4.55346	3.98898	6.42894	11.4726	2.43996
8551G	1	PAK	F	cues	42	3.73767	2013-07-02	61	Cues0	Z	short	56.96	126	260.193	0	4.04235	4.83628	5.56142	2.06502	0.725142
8551G	1	PAK	F	cues	42	3.73767	2013-07-04	62	Cues0	S	short	128.96	92	913.117	1	4.8595	4.52179	6.81686	9.92518	2.29508
8551G	1	PAK	F	cues	42	3.73767	2013-07-06	63	Cues0	J	long	94.92	92	567.84	1	4.55303	4.52179	6.34184	6.17217	1.82005
8551G	1	PAK	F	cues	42	3.73767	2013-07-09	64	Cues0	Z	short	7.28	138	80.7215	0	1.98513	4.92725	4.391	0.584938	-0.536249
8551G	1	PAK	F	cues	43.39	3.77023	2013-07-11	65	Dark	S	short	27.76	97		1	3.3236	4.57471
8551G	1	PAK	F	cues	43.39	3.77023	2013-07-13	66	Dark	V	long	208.76	93		2	5.34119	4.5326
8551G	1	PAK	F	cues	43.39	3.77023	2013-07-16	67	Dark	S	short	71.28	48		0	4.26662	3.8712
8551G	1	PAK	F	cues	43.39	3.77023	2013-07-18	68	s ostrůvkem	S	short	103.92	101	2038.03	3	4.64362	4.61512	7.61974	20.1785	3.00462
8551G	1	PAK	F	cues	44.18	3.78827	2013-07-20	69	bez ostrůvku	V	long	125.96	120	1074.04	1	4.83596	4.78749	6.97918	8.95033	2.19169
8551G	1	PAK	F	cues	44.18	3.78827	2013-07-23	70	s ostrůvkem	V	long	144.96	120	925.589	2	4.97646	4.78749	6.83043	7.71324	2.04294
8551G	1	PAK	F	cues	44.18	3.78827	2013-07-25	71	bez ostrůvku	S	short	130.96	120	843.428	2	4.87489	4.78749	6.73747	7.02857	1.94998
8551G	X	PAK	F	cues	44.18	3.78827	2013-07-27	72	s ostrůvkem	S	short	130.96	120	1157.99	0	4.87489	4.78749	7.05444	9.64992	2.26695
8551G	0	PAK	F	cues	42.46	3.74856	2013-07-30	73	bez ostrůvku	J	long	121.96	120	777.945	2	4.80369	4.78749	6.65666	6.48288	1.86916
8551G	X	PAK	F	cues	42.46	3.74856	2013-09-23	74	Memorytest1	S	short	418.32	417	2408.48	4	6.03625	6.03309	7.78675	5.77573	1.75366
8551G	0	PAK	F	cues	42.46	3.74856	2013-09-24	75	Memorytest1	V	long	376.04	394	1960.59	2	5.9297	5.97635	7.581	4.97612	1.60465
8551G	X	PAK	F	cues	42.46	3.74856	2013-09-26	76	Memorytest1	S	short	225	224	1538.72	4	5.4161	5.41165	7.33871	6.86929	1.92706
8551G	1	PAK	F	cues	48.19	3.87515	2014-01-23	77	SMemorytest2	Z	short	392.44	190	1075.76	5	5.97238	5.24702	6.98078	5.66189	1.73376
8551G	0	PAK	F	cues	48.19	3.87515	2014-01-29	78	SMemorytest2	S	short	942.32	480	2049.11	5	6.84834	6.17379	7.62516	4.26898	1.45137
8551G	1	PAK	F	cues	48.19	3.87515	2014-02-05	79	SMemorytest2	J	long	374.04	375	1865.72	4	5.92436	5.92693	7.5314	4.97525	1.60448
8551G	1	PAK	F	cues	48.19	3.87515	2014-12-10	80	FMemorytest2	Z	short	257.92	315	976.826	6	5.55265	5.75257	6.88431	3.10103	1.13174
8551G	0	PAK	F	cues	48.19	3.87515	2015-01-07	81	FMemorytest2	V	long	29.88	107	88.8239	0	3.39719	4.67283	4.48666	0.83013	-0.186173
8551G	0	PAK	F	cues	48.19	3.87515	2015-02-04	82	FMemorytest2	J	long	382.76	480	1310.82	24	5.94741	6.17379	7.17841	2.73087	1.00462
8580G	1	PAK	F	cues	39.93	3.68713	2012-06-07	1	aSTraining	S	short	148.12	149	781.697	2	4.99802	5.00395	6.66147	5.24629	1.65752
8580G	1	PAK	F	cues	39.93	3.68713	2012-06-14	2	aSTraining	S	short	236.16	238	1914.73	5	5.46451	5.47227	7.55733	8.04508	2.08506
8580G	1	PAK	F	cues	39.93	3.68713	2012-06-21	3	aSTraining	Z	short	94.56	93	1010.14	4	4.54923	4.5326	6.91784	10.8617	2.38524
8580G	1	PAK	F	cues	39.39	3.67351	2012-06-28	4	Training	S	short	113.44	108	1131.52	3	4.73127	4.68213	7.03132	10.477	2.34919
8580G	1	PAK	F	cues	39.39	3.67351	2012-07-05	5	Training	J	long	302.36	301	1671.58	17	5.71162	5.70711	7.42152	5.55342	1.71441
8580G	1	PAK	F	cues	39.39	3.67351	2012-07-19	6	Training	Z	short	79.76	75	879.776	0	4.37902	4.31749	6.77967	11.7303	2.46218
8580G	1	PAK	F	cues	39.39	3.67351	2012-07-26	7	Training	J	long	229.88	225	2371.58	9	5.43756	5.4161	7.77131	10.5404	2.35521
8580G	1	PAK	F	cues	42.05	3.73886	2012-08-02	8	Training	V	long	119.8	112	1368.29	4	4.78582	4.7185	7.22132	12.2169	2.50282
8580G	1	PAK	F	cues	42.05	3.73886	2012-08-09	9	Training	V	long	137.68	132	1024.18	5	4.92493	4.8828	6.93165	7.75894	2.04885
8580G	1	PAK	F	cues	42.05	3.73886	2012-08-13	10	Training	Z	short	125.84	124	1035.94	4	4.83501	4.82028	6.94306	8.35435	2.12278
8580G	1	PAK	F	cues	42.05	3.73886	2012-08-16	11	Training	V	long	45.24	40	495.839	0	3.81198	3.68888	6.20625	12.396	2.51737
8580G	1	PAK	F	cues	42.05	3.73886	2012-08-20	12	Training	J	long	142.08	140	982.568	4	4.95639	4.94164	6.89017	7.01834	1.94853
8580G	1	PAK	F	cues	42.05	3.73886	2012-08-23	13	Training	V	long	67.88	62	711.54	3	4.21774	4.12713	6.56743	11.4765	2.4403
8580G	1	PAK	F	cues	42.05	3.73886	2012-08-27	14	Training	J	long	39.24	38	149.431	1	3.6697	3.63759	5.00683	3.93239	1.36925
8580G	1	PAK	F	cues	42.05	3.73886	2012-08-30	15	Training	V	long	51.84	45	442.62	0	3.94816	3.80666	6.09271	9.836	2.28605
8580G	1	PAK	F	cues	47.8	3.86703	2012-10-04	16	Training	S	short	68.36	60	280.473	0	4.22479	4.09434	5.63648	4.67455	1.54213
8580G	1	PAK	F	cues	47.8	3.86703	2012-10-08	17	Training	Z	short	101.28	96	566.867	1	4.61789	4.56435	6.34012	5.90486	1.77578
8580G	1	PAK	F	cues	47.8	3.86703	2012-10-15	18	FTraining	J	long	81.36	78	563.559	0	4.39888	4.35671	6.33427	7.22512	1.97756
8580G	1	PAK	F	cues	47.8	3.86703	2012-10-22	19	FTraining	Z	short	241.56	239	1142.06	10	5.48712	5.47646	7.04059	4.77849	1.56413
8580G	1	PAK	F	cues	46.44	3.83816	2012-10-25	20	FTraining	S	short	96.28	93	719.071	4	4.56726	4.5326	6.57796	7.73195	2.04536
8580G	1	PAK	F	cues	42.1	3.74005	2013-01-07	21	aCues4	S	short	3.92	1	11.125	0	1.36609	0	2.40919	11.125	2.40919
8580G	1	PAK	F	cues	42.1	3.74005	2013-01-10	22	aCues4	Z	short	42.96	41	418.573	0	3.76027	3.71357	6.03685	10.2091	2.32328
8580G	1	PAK	F	cues	42.1	3.74005	2013-01-14	23	aCues4	J	long	18.96	18	173.791	2	2.94233	2.89037	5.15785	9.65506	2.26748
8580G	1	PAK	F	cues	42.1	3.74005	2013-01-17	24	aCues4	S	short	111.04	107	761.849	0	4.70989	4.67283	6.63575	7.12008	1.96292
8580G	1	PAK	F	cues	42.27	3.74408	2013-01-21	25	Cues3	Z	short	21.96	20	170.461	1	3.08922	2.99573	5.13851	8.52305	2.14277
8580G	1	PAK	F	cues	42.27	3.74408	2013-01-24	26	Cues3	V	long	70.88	67	1100.89	1	4.26099	4.20469	7.00387	16.4312	2.79918
8580G	1	PAK	F	cues	42.27	3.74408	2013-01-28	27	Cues3	J	long	230.96	234	1820.08	9	5.44224	5.45532	7.50664	7.77812	2.05131
8580G	1	PAK	F	cues	42.27	3.74408	2013-01-31	28	Cues3	S	short	51.96	50	441.382	2	3.95047	3.91202	6.08991	8.82764	2.17789
8580G	1	PAK	F	cues	41.99	3.73743	2013-02-04	29	Cues3	V	long	27.96	25	166.05	3	3.33077	3.21888	5.11229	6.642	1.89341
8580G	1	PAK	F	cues	41.99	3.73743	2013-02-07	30	Cues3	Z	short	41.96	39	284.902	3	3.73672	3.66356	5.65215	7.30518	1.98858
8580G	1	PAK	F	cues	41.99	3.73743	2013-02-11	31	Cues3	V	long	69.96	67	763.734	2	4.24792	4.20469	6.63822	11.399	2.43353
8580G	1	PAK	F	cues	41.99	3.73743	2013-02-14	32	Cues3	S	short	77.96	77	784.391	0	4.3562	4.34381	6.66491	10.1869	2.3211
8580G	1	PAK	F	cues	38.21	3.6431	2013-02-18	33	Cues3	J	long	129.96	125	1517.41	1	4.86723	4.82831	7.32476	12.1393	2.49645
8580G	1	PAK	F	cues	38.21	3.6431	2013-02-25	34	Cues3	V	long	44.96	44	455.822	3	3.80577	3.78419	6.1221	10.3596	2.33791
8580G	1	PAK	F	cues	38.21	3.6431	2013-02-28	35	Cues2	Z	short	188.96	189	2048.23	2	5.24154	5.24175	7.62473	10.8372	2.38298
8580G	1	PAK	F	cues	38.21	3.6431	2013-03-05	36	Cues2	J	long	108.96	107	872.04	4	4.69098	4.67283	6.77084	8.14991	2.09801
8580G	1	PAK	F	cues	44.1	3.78646	2013-03-12	37	Cues2	Z	short	103.88	100	959.798	0	4.64324	4.60517	6.86672	9.59798	2.26155
8580G	1	PAK	F	cues	44.1	3.78646	2013-03-14	38	Cues2	S	short	225.96	224	2835.28	5	5.42036	5.41165	7.9499	12.6575	2.53825
8580G	1	PAK	F	cues	44.1	3.78646	2013-03-21	39	Cues2	J	long	26.96	26	253.837	2	3.29435	3.2581	5.53669	9.76296	2.2786
8580G	1	PAK	F	cues	44.1	3.78646	2013-03-26	40	Cues2	V	long	72.96	62	712.671	3	4.28991	4.12713	6.56902	11.4947	2.44189
8580G	1	PAK	F	cues	45.13	3.80955	2013-03-28	41	Cues2	J	long	39.04	37	479.765	0	3.66459	3.61092	6.1733	12.9666	2.56238
8580G	1	PAK	F	cues	45.13	3.80955	2013-04-02	42	Cues2	Z	short	50.96	47	515.425	0	3.93104	3.85015	6.24499	10.9665	2.39484
8580G	1	PAK	F	cues	45.13	3.80955	2013-04-04	43	Cues2	V	long	14.96	14	88.6952	0	2.70538	2.63906	4.48521	6.33537	1.84615
8580G	1	PAK	F	cues	45.13	3.80955	2013-04-25	44	Cues2	S	short	194.96	194	2080.74	2	5.27279	5.26786	7.64048	10.7255	2.37262
8580G	1	PAK	F	cues	43.01	3.76143	2013-04-16	45	Cues1	Z	short	54.92	52	635.795	2	4.00588	3.95124	6.45488	12.2268	2.50363
8580G	1	PAK	F	cues	43.01	3.76143	2013-04-18	46	Cues1	V	long	94.96	94	799.486	2	4.55346	4.54329	6.68397	8.50517	2.14067
8580G	1	PAK	F	cues	43.01	3.76143	2013-04-23	47	Cues1	J	long	79.96	80	619.283	4	4.38153	4.38203	6.42856	7.74104	2.04654
8580G	1	PAK	F	cues	43.01	3.76143	2013-04-25	48	Cues1	S	short	44.96	44	190.922	3	3.80577	3.78419	5.25186	4.33914	1.46768
8580G	1	PAK	F	cues	38.82	3.65894	2013-05-02	49	Cues1	Z	short	7.96	6	48.6062	0	2.07443	1.79176	3.88375	8.10103	2.09199
8580G	1	PAK	F	cues	38.82	3.65894	2013-05-21	50	Cues1	J	long	67.96	66	576.299	0	4.21892	4.18965	6.35663	8.7318	2.16697
8580G	1	PAK	F	cues	38.82	3.65894	2013-05-23	51	Cues1	Z	short	18.96	15	102.718	0	2.94233	2.70805	4.63199	6.84787	1.92394
8580G	1	PAK	F	cues	38.82	3.65894	2013-05-28	52	Cues1	V	long	34.96	32	232.567	0	3.5542	3.46574	5.44918	7.26772	1.98344
8580G	1	PAK	F	cues	37.57	3.62621	2013-05-30	53	Cues1	J	long	160.96	161	1371.53	5	5.08116	5.0814	7.22368	8.51882	2.14228
8580G	1	PAK	F	cues	37.57	3.62621	2013-06-04	54	Cues1	S	short	60.96	57	438.944	2	4.11022	4.04305	6.08437	7.70077	2.04132
8580G	1	PAK	F	cues	37.57	3.62621	2013-06-06	55	Cues0	V	long	95.96	90	742.638	3	4.56393	4.49981	6.61021	8.25153	2.1104
8580G	1	PAK	F	cues	37.57	3.62621	2013-06-11	56	Cues0	Z	short	60.44	54	637.863	0	4.10165	3.98898	6.45812	11.8123	2.46914
8580G	1	PAK	F	cues	38.11	3.64048	2013-06-13	57	Cues0	V	long	140.96	139	1123.2	4	4.94848	4.93447	7.02394	8.08058	2.08946
8580G	1	PAK	F	cues	38.11	3.64048	2013-06-20	58	Cues0	S	short	15.96	13	101.829	0	2.77009	2.56495	4.62329	7.833	2.05835
8580G	1	PAK	F	cues	38.11	3.64048	2013-06-25	59	Cues0	J	long	102.96	100	1182.42	0	4.63434	4.60517	7.07532	11.8242	2.47015
8580G	1	PAK	F	cues	38.11	3.64048	2013-06-27	60	Cues0	V	long	42.96	40	353.827	0	3.76027	3.68888	5.86881	8.84567	2.17993
8580G	1	PAK	F	cues	39.16	3.66766	2013-07-02	61	Cues0	Z	short	46.96	45	225.971	0	3.8493	3.80666	5.42041	5.02158	1.61374
8580G	1	PAK	F	cues	39.16	3.66766	2013-07-04	62	Cues0	S	short	3.96	4	22.8586	0	1.37624	1.38629	3.12933	5.71465	1.74303
8580G	1	PAK	F	cues	39.16	3.66766	2013-07-06	63	Cues0	J	long	89.96	89	826.546	2	4.49937	4.48864	6.71726	9.28703	2.22862
8580G	1	PAK	F	cues	39.16	3.66766	2013-07-09	64	Cues0	Z	short	119.96	120	1415.12	3	4.78716	4.78749	7.25497	11.7927	2.46748
8580G	1	PAK	F	cues	40.75	3.70746	2013-07-11	65	Dark	Z	short		99		2		4.59512
8580G	1	PAK	F	cues	40.75	3.70746	2013-07-13	66	Dark	V	long		32		0		3.46574
8580G	1	PAK	F	cues	40.75	3.70746	2013-07-16	67	Dark	J	long		129		2		4.85981
8580G	1	PAK	F	cues	40.75	3.70746	2013-07-18	68	s ostrůvkem	S	short	65.84	64	1173.96	0	4.18723	4.15888	7.06814	18.3431	2.90925
8580G	X	PAK	F	cues	41.8	3.7329	2013-07-20	69	bez ostrůvku	V	long	123.04	120	1232.68	0	4.81251	4.78749	7.11695	10.2723	2.32945
8580G	1	PAK	F	cues	41.8	3.7329	2013-07-23	70	s ostrůvkem	V	long	29.96	28	351.945	0	3.39986	3.3322	5.86347	12.5695	2.53127
8580G	X	PAK	F	cues	41.8	3.7329	2013-07-25	71	bez ostrůvku	S	short	124.96	120	1573.59	5	4.82799	4.78749	7.36111	13.1132	2.57362
8580G	0	PAK	F	cues	41.8	3.7329	2013-07-27	72	s ostrůvkem	S	short	129.96	120	1936.93	4	4.86723	4.78749	7.56886	16.1411	2.78137
8580G	X	PAK	F	cues	37.85	3.63363	2013-07-30	73	bez ostrůvku	J	long	130.8	120	693.098	3	4.87367	4.78749	6.54117	5.77582	1.75368
8580G	1	PAK	F	cues	46.44	3.83816	2013-09-23	74	Memorytest1	S	short	132.44	129	940.413	5	4.88613	4.85981	6.84632	7.29002	1.98651
8580G	1	PAK	F	cues	46.44	3.83816	2013-09-24	75	Memorytest1	V	long	46.88	42	243.745	0	3.84759	3.73767	5.49612	5.80345	1.75845
8580G	1	PAK	F	cues	46.44	3.83816	2013-09-26	76	Memorytest1	S	short	84.16	83	803.648	0	4.43272	4.41884	6.68916	9.68251	2.27032
8580G		PAK	F	cues	46.44	3.83816	2014-01-23	77	SMemorytest2	Z	short	72.48	30	295.137	0	4.28331	3.4012	5.68744	9.8379	2.28624
8580G		PAK	F	cues	46.44	3.83816	2014-01-29	78	SMemorytest2	S	short	405	196	1427.4	2	6.00389	5.27811	7.26361	7.28265	1.9855
8580G		PAK	F	cues	46.44	3.83816	2014-02-05	79	SMemorytest2	J	long	113.68	100	517.819	0	4.73339	4.60517	6.24963	5.17819	1.64446
8619G	1	PAK	F	cues	41.13	3.71674	2012-06-07	1	aSTraining	S	short	67	74.04	659.107	2	4.20469	4.30461	6.49089	8.90204	2.18628
8619G	1	PAK	F	cues	41.13	3.71674	2012-06-14	2	aSTraining	S	short	199	205.84	1614.19	8	5.2933	5.3271	7.38659	7.84196	2.05949
8619G	1	PAK	F	cues	41.13	3.71674	2012-06-21	3	aSTraining	Z	short	224	216.84	1619.39	13	5.41165	5.37916	7.3898	7.46813	2.01065
8619G	1	PAK	F	cues	40.36	3.69784	2012-06-28	4	Training	S	short	33	35.44	246.446	0	3.49651	3.56784	5.50714	6.95389	1.9393
8619G	1	PAK	F	cues	40.36	3.69784	2012-07-05	5	Training	J	long	199	199.84	1860.25	9	5.2933	5.29752	7.52847	9.3087	2.23095
8619G	1	PAK	F	cues	40.36	3.69784	2012-07-19	6	Training	Z	short	78	88.68	544.17	2	4.35671	4.48503	6.29926	6.13633	1.81423
8619G	1	PAK	F	cues	40.36	3.69784	2012-07-26	7	Training	J	long	130	236.4	1637.68	9	4.86753	5.46553	7.40104	6.92758	1.93551
8619G	1	PAK	F	cues	43.73	3.77803	2012-08-02	8	Training	V	long	58	74.8	513.985	4	4.06044	4.31482	6.24219	6.87146	1.92738
8619G	1	PAK	F	cues	43.73	3.77803	2012-08-09	9	Training	V	long	64	64.16	364.632	0	4.15888	4.16138	5.89889	5.68317	1.73751
8619G	1	PAK	F	cues	43.73	3.77803	2012-08-13	10	Training	Z	short	163	160.72	1280.84	13	5.09375	5.07966	7.15527	7.96939	2.07561
8619G	1	PAK	F	cues	43.73	3.77803	2012-08-16	11	Training	V	long	87	72.76	567.276	3	4.46591	4.28717	6.34085	7.79654	2.05368
8619G	1	PAK	F	cues	43.73	3.77803	2012-08-20	12	Training	J	long	148	154.48	801.242	24	4.99721	5.04006	6.68616	5.1867	1.6461
8619G	1	PAK	F	cues	43.73	3.77803	2012-08-23	13	Training	V	long	70	74.16	212.407	9	4.2485	4.30622	5.3585	2.86417	1.05228
8619G	1	PAK	F	cues	43.73	3.77803	2012-08-27	14	Training	J	long	49	55.36	435.741	6	3.89182	4.01386	6.07705	7.87104	2.06319
8619G	1	PAK	F	cues	43.73	3.77803	2012-08-30	15	Training	V	long	199	200.28	1093	17	5.2933	5.29972	6.99668	5.45736	1.69697
8619G	1	PAK	F	cues	44.6	3.79773	2012-10-04	16	Training	S	short	344	348.88	1666.33	17	5.84064	5.85473	7.41838	4.77623	1.56365
8619G	1	PAK	F	cues	44.6	3.79773	2012-10-08	17	Training	Z	short	377	382.96	1678.18	15	5.93225	5.94793	7.42547	4.38213	1.47753
8619G	1	PAK	F	cues	44.6	3.79773	2012-10-15	18	FTraining	J	long	46	22.64	157.508	4	3.82864	3.11972	5.05948	6.95707	1.93976
8619G	1	PAK	F	cues	44.6	3.79773	2012-10-22	19	FTraining	Z	short	48	51.72	346.528	6	3.8712	3.94584	5.84796	6.70008	1.90212
8619G	1	PAK	F	cues	46.2	3.83298	2012-10-25	20	FTraining	S	short	23	30.08	199.861	4	3.13549	3.40386	5.29762	6.64432	1.89376
8619G	1	PAK	F	cues	44.05	3.78533	2013-01-07	21	aCues4	S	short	153.96	153	1265.81	3	5.03669	5.03044	7.14347	8.27327	2.11303
8619G	1	PAK	F	cues	44.05	3.78533	2013-01-10	22	aCues4	Z	short	80.84	78	831.811	5	4.39247	4.35671	6.72361	10.6642	2.3669
8619G	1	PAK	F	cues	44.05	3.78533	2013-01-14	23	aCues4	J	long	188.68	185	1213.7	4	5.24005	5.22036	7.10143	6.56054	1.88107
8619G	1	PAK	F	cues	44.05	3.78533	2013-01-17	24	aCues4	S	short	27.96	26	214.42	1	3.33077	3.2581	5.36794	8.24692	2.10984
8619G	1	PAK	F	cues	42.8	3.75654	2013-01-21	25	Cues3	Z	short	48.96	48	846.943	7	3.891	3.8712	6.74163	17.6446	2.87043
8619G	1	PAK	F	cues	42.8	3.75654	2013-01-24	26	Cues3	V	long	140.44	78	1155.22	8	4.94478	4.35671	7.05205	14.8105	2.69534
8619G	1	PAK	F	cues	42.8	3.75654	2013-01-28	27	Cues3	J	long	197.96	198	1738.8	11	5.28806	5.28827	7.46095	8.78182	2.17268
8619G	1	PAK	F	cues	42.8	3.75654	2013-01-31	28	Cues3	S	short	22.96	20	197.985	2	3.13375	2.99573	5.28819	9.89925	2.29246
8619G	1	PAK	F	cues	42.3	3.74479	2013-02-04	29	Cues3	V	long	31	30	295.703	3	3.43399	3.4012	5.68936	9.85677	2.28816
8619G	1	PAK	F	cues	42.3	3.74479	2013-02-07	30	Cues3	Z	short	68.4	86	580.116	6	4.22537	4.45435	6.36323	6.74553	1.90888
8619G	1	PAK	F	cues	42.3	3.74479	2013-02-11	31	Cues3	V	long	123.96	122	1198.47	9	4.81996	4.80402	7.0888	9.82352	2.28478
8619G	1	PAK	F	cues	42.3	3.74479	2013-02-14	32	Cues3	S	short	32.6	29	265.607	3	3.48431	3.3673	5.58202	9.15886	2.21472
8619G	1	PAK	F	cues	40.5	3.7013	2013-02-18	33	Cues3	J	long	125.96	125	957.774	2	4.83596	4.82831	6.86461	7.66219	2.0363
8619G	1	PAK	F	cues	40.5	3.7013	2013-02-25	34	Cues3	V	long	55.96	54	420.367	4	4.02464	3.98898	6.04113	7.78457	2.05214
8619G	1	PAK	F	cues	40.5	3.7013	2013-02-28	35	Cues2	Z	short	80.96	79	458.054	4	4.39396	4.36945	6.12699	5.79815	1.75754
8619G	1	PAK	F	cues	40.5	3.7013	2013-03-05	36	Cues2	J	long	71.96	68	484.864	3	4.27611	4.21951	6.18387	7.13035	1.96436
8619G	1	PAK	F	cues	44.53	3.79616	2013-03-12	37	Cues2	Z	short	34.68	31	198.544	2	3.54616	3.43399	5.29101	6.40465	1.85702
8619G	1	PAK	F	cues	44.53	3.79616	2013-03-14	38	Cues2	S	short	230.96	231	1870.52	6	5.44224	5.44242	7.53397	8.09749	2.09155
8619G	1	PAK	F	cues	44.53	3.79616	2013-03-21	39	Cues2	J	long	171.68	169	1278.44	7	5.14563	5.1299	7.1534	7.56473	2.0235
8619G	1	PAK	F	cues	44.53	3.79616	2013-03-26	40	Cues2	V	long	157.56	173	1060.13	7	5.05981	5.15329	6.96615	6.12792	1.81286
8619G	1	PAK	F	cues	44.91	3.80466	2013-03-28	41	Cues2	J	long	178.2	176	864.923	9	5.18291	5.17048	6.76264	4.91434	1.59216
8619G	1	PAK	F	cues	44.91	3.80466	2013-04-02	42	Cues2	Z	short	24.96	23	133.9	2	3.21727	3.13549	4.89709	5.82174	1.7616
8619G	1	PAK	F	cues	44.91	3.80466	2013-04-04	43	Cues2	V	long	31.96	30	171.8	3	3.46449	3.4012	5.14633	5.72667	1.74513
8619G	1	PAK	F	cues	44.91	3.80466	2013-04-26	44	Cues2	S	short	173	180	1844.36	7	5.15329	5.19296	7.51989	10.2464	2.32693
8619G	1	PAK	F	cues	42.38	3.74668	2013-04-16	45	Cues1	Z	short	20.96	19	96.5935	1	3.04262	2.94444	4.57051	5.08387	1.62607
8619G	1	PAK	F	cues	42.38	3.74668	2013-04-18	46	Cues1	V	long	80.96	79	741.257	1	4.39396	4.36945	6.60835	9.383	2.2389
8619G	1	PAK	F	cues	42.38	3.74668	2013-04-23	47	Cues1	J	long	90.96	91	453.735	5	4.51042	4.51086	6.11751	4.9861	1.60665
8619G	1	PAK	F	cues	42.38	3.74668	2013-04-25	48	Cues1	S	short	8.96	7	40.9458	0	2.19277	1.94591	3.71225	5.8494	1.76634
8619G	1	PAK	F	cues	41.77	3.73218	2013-05-02	49	Cues1	Z	short	58.96	57	471.269	2	4.07686	4.04305	6.15543	8.26788	2.11238
8619G	1	PAK	F	cues	41.77	3.73218	2013-05-21	50	Cues1	J	long	126.96	125	911.467	5	4.84387	4.82831	6.81506	7.29174	1.98674
8619G	1	PAK	F	cues	41.77	3.73218	2013-05-23	51	Cues1	Z	short	85.64	82	715.12	2	4.45015	4.40672	6.57245	8.72098	2.16573
8619G	1	PAK	F	cues	41.77	3.73218	2013-05-28	52	Cues1	V	long	52.28	48	374.052	1	3.95661	3.8712	5.92439	7.79275	2.05319
8619G	1	PAK	F	cues	39.24	3.6697	2013-05-30	53	Cues1	J	long	296.96	294	1911.35	16	5.6936	5.68358	7.55557	6.50119	1.87199
8619G	1	PAK	F	cues	39.24	3.6697	2013-06-04	54	Cues1	S	short	5.96	3	90.5852	0	1.78507	1.09861	4.50629	30.1951	3.40768
8619G	1	PAK	F	cues	39.24	3.6697	2013-06-06	55	Cues0	V	long	294.84	292	1790.16	10	5.68643	5.67675	7.49006	6.13068	1.81331
8619G	1	PAK	F	cues	39.24	3.6697	2013-06-11	56	Cues0	Z	short	69.72	66	431.865	3	4.24449	4.18965	6.06811	6.54341	1.87846
8619G	1	PAK	F	cues	38.76	3.65739	2013-06-13	57	Cues0	V	long	249.96	248	1571.72	6	5.5213	5.51343	7.35993	6.33758	1.8465
8619G	1	PAK	F	cues	38.76	3.65739	2013-06-20	58	Cues0	S	short	125.96	125	969.921	2	4.83596	4.82831	6.87721	7.75937	2.0489
8619G	1	PAK	F	cues	38.76	3.65739	2013-06-25	59	Cues0	J	long	49.32	46	241.636	1	3.89833	3.82864	5.48743	5.25296	1.65879
8619G	1	PAK	F	cues	38.76	3.65739	2013-06-27	60	Cues0	V	long	280.96	279	1598.24	10	5.63821	5.63121	7.37666	5.72846	1.74545
8619G	1	PAK	F	cues	39.54	3.67731	2013-07-02	61	Cues0	Z	short	9.96	7	36.2578	0	2.29858	1.94591	3.59065	5.17969	1.64474
8619G	1	PAK	F	cues	39.54	3.67731	2013-07-04	62	Cues0	S	short	16.96	17	104.305	0	2.83086	2.83321	4.64732	6.13559	1.81411
8619G	1	PAK	F	cues	39.54	3.67731	2013-07-06	63	Cues0	J	long	219.88	217	1278.39	8	5.39308	5.3799	7.15336	5.8912	1.77346
8619G	1	PAK	F	cues	39.54	3.67731	2013-07-09	64	Cues0	Z	short	32.52	30	203.195	0	3.48186	3.4012	5.31417	6.77317	1.91297
8619G	1	PAK	F	cues	39.76	3.68286	2013-07-11	65	Dark	Z	short	119.119	28		1	4.78012	3.3322
8619G	1	PAK	F	cues	39.76	3.68286	2013-07-13	66	Dark	V	long	50.72	25		2	3.92632	3.21888
8619G	1	PAK	F	cues	39.76	3.68286	2013-07-16	67	Dark	J	long	223.44	56		2	5.40914	4.02535
8619G	0	PAK	F	cues	39.76	3.68286	2013-07-18	68	s ostrůvkem	S	short	142.96	120	1590.1	4	4.96256	4.78749	7.37155	13.2508	2.58406
8619G	X	PAK	F	cues	42.61	3.75209	2013-07-20	69	bez ostrůvku	V	long	122.68	120	717.968	2	4.80958	4.78749	6.57642	5.98307	1.78893
8619G	1	PAK	F	cues	42.61	3.75209	2013-07-23	70	s ostrůvkem	V	long	20.68	17	662.488	0	3.02917	2.83321	6.496	38.9699	3.66279
8619G	X	PAK	F	cues	42.61	3.75209	2013-07-25	71	bez ostrůvku	S	short	125.96	120	694.728	4	4.83596	4.78749	6.54352	5.7894	1.75603
8619G	1	PAK	F	cues	42.61	3.75209	2013-07-27	72	s ostrůvkem	S	short	109.96	104	825.466	2	4.70012	4.64439	6.71595	7.93717	2.07156
8619G	X	PAK	F	cues	40.7	3.70623	2013-07-30	73	bez ostrůvku	J	long	124.64	120	892.235	2	4.82543	4.78749	6.79373	7.43529	2.00624
8619G	1	PAK	F	cues	40.7	3.70623	2013-09-23	74	Memorytest1	S	short	27.08	24	104.091	0	3.2988	3.17805	4.64527	4.33712	1.46721
8619G	1	PAK	F	cues	40.7	3.70623	2013-09-24	75	Memorytest1	V	long	80.72	77	352.01	3	4.39099	4.34381	5.86366	4.57156	1.51985
8619G	1	PAK	F	cues	40.7	3.70623	2013-09-26	76	Memorytest1	S	short	22.08	19	92.5946	1	3.09467	2.94444	4.52823	4.8734	1.58379
8619G	1	PAK	F	cues	46.2	3.83298	2014-01-23	77	SMemorytest2	Z	short	208.4	90	347.629	2	5.33946	4.49981	5.85114	3.86254	1.35133
8619G	1	PAK	F	cues	46.2	3.83298	2014-01-29	78	SMemorytest2	S	short	634.44	311	1128.43	9	6.45274	5.73979	7.02858	3.62839	1.28879
8619G	0	PAK	F	cues	46.2	3.83298	2014-02-05	79	SMemorytest2	J	long	470.72	480	2264.26	14	6.15426	6.17379	7.725	4.71721	1.55122
8619G	1	PAK	F	cues	46.2	3.83298	2015-01-07	80	FMemorytest2	V	long	183.12	241	759.822	9	5.21014	5.4848	6.63308	3.15279	1.14829
8619G	1	PAK	F	cues	46.2	3.83298	2015-02-04	81	FMemorytest2	J	long	265.4	276	1169.23	3	5.58124	5.6204	7.0641	4.23634	1.4437
8619G	1	PAK	F	cues	46.2	3.83298	2015-03-18	82	FMemorytest2	S	short	8.12	43	110.864	2	2.09433	3.7612	4.7083	2.57823	0.947104
8673G	1	PAK	F	cues	46.1	3.83081	2012-06-07	1	aSTraining	S	short	69.92	62	593.291	0	4.24735	4.12713	6.38569	9.56921	2.25855
8673G	1	PAK	F	cues	46.1	3.83081	2012-06-14	2	aSTraining	S	short	88.04	91	680.155	0	4.47779	4.51086	6.52232	7.47423	2.01146
8673G	1	PAK	F	cues	46.1	3.83081	2012-06-21	3	aSTraining	Z	short	202.96	201	1720.1	8	5.31301	5.3033	7.45014	8.55771	2.14683
8673G	1	PAK	F	cues	45.33	3.81397	2012-06-28	4	Training	S	short	173.44	167	946.184	2	5.15583	5.11799	6.85244	5.66577	1.73444
8673G	1	PAK	F	cues	45.33	3.81397	2012-07-05	5	Training	J	long	467.52	461	3384.12	26	6.14744	6.1334	8.12685	7.34082	1.99345
8673G	1	PAK	F	cues	45.33	3.81397	2012-07-19	6	Training	Z	short	210.68	205	1191.87	6	5.35034	5.32301	7.08328	5.814	1.76027
8673G	1	PAK	F	cues	45.33	3.81397	2012-07-26	7	Training	J	long	138.4	133	1278.77	8	4.93015	4.89035	7.15365	9.61481	2.2633
8673G	1	PAK	F	cues	48.63	3.88424	2012-08-02	8	Training	V	long	10.76	4	147.547	0	2.37584	1.38629	4.99415	36.8867	3.60785
8673G	1	PAK	F	cues	48.63	3.88424	2012-08-09	9	Training	V	long	178.44	175	1361.22	11	5.18425	5.16479	7.21614	7.7784	2.05135
8673G	1	PAK	F	cues	48.63	3.88424	2012-08-16	10	Training	Z	short	74.84	66	508.653	1	4.31535	4.18965	6.23177	7.70686	2.04211
8673G	1	PAK	F	cues	48.63	3.88424	2012-08-23	11	Training	V	long	91.92	88	752.259	3	4.52092	4.47734	6.62308	8.5484	2.14574
8673G	1	PAK	F	cues	48.63	3.88424	2012-08-30	12	Training	J	long	125.44	121	964.863	6	4.83183	4.79579	6.87199	7.97407	2.0762
8673G	1	PAK	F	cues	48.63	3.88424	2012-10-01	13	Training	V	long	122.56	129	551.664	2	4.8086	4.85981	6.31294	4.27647	1.45313
8673G	1	PAK	F	cues	48.63	3.88424	2012-10-04	14	Training	J	long	43.76	74	284.529	2	3.77872	4.30407	5.65084	3.84499	1.34677
8673G	1	PAK	F	cues	48.63	3.88424	2012-10-08	15	Training	V	long	81.88	100	520.384	3	4.40525	4.60517	6.25457	5.20384	1.6494
8673G	1	PAK	F	cues	50.73	3.92652	2012-10-11	16	Training	S	short	126.36	122	517.982	2	4.83913	4.80402	6.24994	4.24575	1.44592
8673G	1	PAK	F	cues	50.73	3.92652	2012-10-15	17	Training	Z	short	62.56	87	348.74	4	4.13613	4.46591	5.85433	4.00851	1.38842
8673G	1	PAK	F	cues	50.73	3.92652	2012-10-18	18	FTraining	J	long	113.84	101	569.017	6	4.73479	4.61512	6.34391	5.63383	1.72879
8673G	1	PAK	F	cues	50.73	3.92652	2012-10-22	19	FTraining	Z	short	84.96	80	443.544	0	4.44218	4.38203	6.0948	5.5443	1.71277
8673G	1	PAK	F	cues	50.73	3.92652	2012-10-25	20	FTraining	S	short	290.32	296	1882.68	10	5.67098	5.69036	7.54045	6.36041	1.85009
8673G	1	PAK	F	cues	48.08	3.87287	2013-01-07	21	aCues4	S	short	127.6	125	1105.78	8	4.8489	4.82831	7.00831	8.84624	2.17999
8673G	1	PAK	F	cues	48.08	3.87287	2013-01-10	22	aCues4	Z	short	128.44	141	1765.73	7	4.85546	4.94876	7.47632	12.5229	2.52756
8673G	1	PAK	F	cues	48.08	3.87287	2013-01-14	23	aCues4	J	long	77.72	75	833.209	3	4.35311	4.31749	6.72528	11.1095	2.4078
8673G	1	PAK	F	cues	48.08	3.87287	2013-01-17	24	aCues4	S	short	49.96	48	292.857	1	3.91122	3.8712	5.67968	6.10119	1.80848
8673G	1	PAK	F	cues	49.92	3.91042	2013-01-21	25	Cues3	Z	short	55.96	56	542.187	1	4.02464	4.02535	6.29561	9.68191	2.27026
8673G	1	PAK	F	cues	49.92	3.91042	2013-01-24	26	Cues3	V	long	53.88	53	846.343	2	3.98676	3.97029	6.74092	15.9687	2.77063
8673G	1	PAK	F	cues	49.92	3.91042	2013-01-28	27	Cues3	J	long	163.96	165	1912.18	8	5.09962	5.10595	7.556	11.589	2.45005
8673G	1	PAK	F	cues	49.92	3.91042	2013-01-31	28	Cues3	S	short	104.96	104	831.89	5	4.65358	4.64439	6.7237	7.99894	2.07931
8673G	1	PAK	F	cues	50.26	3.91721	2013-02-04	29	Cues3	V	long	100.96	128	437.776	4	4.61472	4.85203	6.08171	3.42013	1.22968
8673G	1	PAK	F	cues	50.26	3.91721	2013-02-07	30	Cues3	Z	short	127.96	41	1240.06	4	4.85172	3.71357	7.12292	30.2454	3.40934
8673G	1	PAK	F	cues	50.26	3.91721	2013-02-11	31	Cues3	V	long	41.96	41	303.67	1	3.73672	3.71357	5.71594	7.40659	2.00237
8673G	1	PAK	F	cues	50.26	3.91721	2013-02-14	32	Cues3	S	short	30.96	29	251.281	0	3.4327	3.3673	5.52657	8.66486	2.15928
8673G	1	PAK	F	cues	46.92	3.84844	2013-02-18	33	Cues3	J	long	18.96	18	135.979	0	2.94233	2.89037	4.9125	7.55439	2.02213
8673G	1	PAK	F	cues	46.92	3.84844	2013-02-25	34	Cues3	V	long	194.88	196	1815.7	8	5.27238	5.27811	7.50423	9.26378	2.22611
8673G	1	PAK	F	cues	46.92	3.84844	2013-02-28	35	Cues2	Z	short	55.96	54	417.865	1	4.02464	3.98898	6.03516	7.73824	2.04617
8673G	0	PAK	F	cues	46.92	3.84844	2013-03-05	36	Cues2	J	long	480.96	480	5232.27	27	6.17578	6.17379	8.5626	10.9006	2.38881
8673G	1	PAK	F	cues	49.06	3.89304	2013-03-12	37	Cues2	Z	short	78.96	75	518.391	1	4.36894	4.31749	6.25073	6.91188	1.93324
8673G	1	PAK	F	cues	49.06	3.89304	2013-03-14	38	Cues2	S	short	107.8	103	934.388	4	4.68028	4.63473	6.83989	9.07173	2.20516
8673G	1	PAK	F	cues	49.06	3.89304	2013-03-21	39	Cues2	J	long	89.96	88	821.058	3	4.49937	4.47734	6.71059	9.3302	2.23326
8673G	1	PAK	F	cues	49.06	3.89304	2013-03-26	40	Cues2	V	long	157.72	187	1783.51	9	5.06082	5.23111	7.48634	9.53749	2.25523
8673G	1	PAK	F	cues	48.37	3.87888	2013-03-28	41	Cues2	J	long	22.96	21	194.047	0	3.13375	3.04452	5.2681	9.24033	2.22358
8673G	1	PAK	F	cues	48.37	3.87888	2013-04-02	42	Cues2	Z	short	123.96	122	718.296	3	4.81996	4.80402	6.57688	5.88767	1.77286
8673G	1	PAK	F	cues	48.37	3.87888	2013-04-04	43	Cues2	V	long	29.8	28	316.857	0	3.39451	3.3322	5.75845	11.3163	2.42625
8673G	1	PAK	F	cues	48.37	3.87888	2013-04-27	44	Cues2	S	short	48.96	47	251.59	1	3.891	3.85015	5.5278	5.35298	1.67765
8673G	1	PAK	F	cues	44.6	3.79773	2013-04-16	45	Cues1	Z	short	55.96	52	320.007	1	4.02464	3.95124	5.76834	6.15398	1.8171
8673G	1	PAK	F	cues	44.6	3.79773	2013-04-18	46	Cues1	V	long	45.96	46	530.102	2	3.82777	3.82864	6.27307	11.524	2.44443
8673G	1	PAK	F	cues	44.6	3.79773	2013-04-23	47	Cues1	J	long	53.96	52	391.527	1	3.98824	3.95124	5.97005	7.52937	2.01881
8673G	1	PAK	F	cues	44.6	3.79773	2013-04-25	48	Cues1	S	short	61.24	59	625.052	2	4.1148	4.07754	6.43783	10.5941	2.3603
8673G	1	PAK	F	cues	44.8	3.80221	2013-05-02	49	Cues1	Z	short	138.96	137	1024.8	5	4.93419	4.91998	6.93225	7.48029	2.01227
8673G	1	PAK	F	cues	44.8	3.80221	2013-05-21	50	Cues1	J	long	225.96	225	1907.63	6	5.42036	5.4161	7.55362	8.47836	2.13752
8673G	1	PAK	F	cues	44.8	3.80221	2013-05-23	51	Cues1	Z	short	29.96	25	263.777	0	3.39986	3.21888	5.5751	10.5511	2.35623
8673G	1	PAK	F	cues	44.8	3.80221	2013-05-28	52	Cues1	V	long	85.96	86	691.842	1	4.45388	4.45435	6.53936	8.04467	2.08501
8673G	1	PAK	F	cues	42.7	3.7542	2013-05-30	53	Cues1	J	long	25.96	25	163.131	0	3.25656	3.21888	5.09455	6.52524	1.87568
8673G	1	PAK	F	cues	42.7	3.7542	2013-06-04	54	Cues1	S	short	123.96	121	711.831	1	4.81996	4.79579	6.56784	5.8829	1.77205
8673G	1	PAK	F	cues	42.7	3.7542	2013-06-06	55	Cues0	V	long	80.96	80	573.672	1	4.39396	4.38203	6.35206	7.1709	1.97003
8673G	1	PAK	F	cues	42.7	3.7542	2013-06-11	56	Cues0	Z	short	63.96	63	639.446	1	4.15826	4.14313	6.4606	10.1499	2.31747
8673G	1	PAK	F	cues	44.68	3.79953	2013-06-13	57	Cues0	V	long	23.96	20	186.878	0	3.17639	2.99573	5.23046	9.3439	2.23472
8673G	1	PAK	F	cues	44.68	3.79953	2013-06-20	58	Cues0	S	short	154.96	153	1498.9	6	5.04317	5.03044	7.31249	9.79673	2.28205
8673G	1	PAK	F	cues	44.68	3.79953	2013-06-25	59	Cues0	J	long	142.96	140	1299.9	5	4.96256	4.94164	7.17004	9.285	2.2284
8673G	1	PAK	F	cues	44.68	3.79953	2013-06-27	60	Cues0	V	long	156.96	155	1100.82	5	5.05599	5.04343	7.00381	7.10206	1.96039
8673G	1	PAK	F	cues	44.58	3.79729	2013-07-02	61	Cues0	Z	short	101.96	100	598.137	5	4.62458	4.60517	6.39382	5.98137	1.78865
8673G	1	PAK	F	cues	44.58	3.79729	2013-07-04	62	Cues0	S	short	200.96	209	1226.01	6	5.30311	5.34233	7.11152	5.86608	1.76919
8673G	1	PAK	F	cues	44.58	3.79729	2013-07-06	63	Cues0	J	long	82.96	83	659.486	2	4.41836	4.41884	6.49146	7.94561	2.07262
8673G	1	PAK	F	cues	44.58	3.79729	2013-07-09	64	Cues0	Z	short	133.96	132	1303.1	5	4.89754	4.8828	7.1725	9.87197	2.2897
8673G	1	PAK	F	cues	46.09	3.8306	2013-07-11	65	Dark	Z	short	56	96		2	4.02535	4.56435
8673G	1	PAK	F	cues	46.09	3.8306	2013-07-13	66	Dark	V	long	241.64	52		0	5.48745	3.95124
8673G	1	PAK	F	cues	46.09	3.8306	2013-07-16	67	Dark	J	long	125.76	24		0	4.83438	3.17805
8673G	1	PAK	F	cues	46.09	3.8306	2013-07-18	68	s ostrůvkem	S	short	90.96	89	1250.86	3	4.51042	4.48864	7.13159	14.0546	2.64295
8673G	X	PAK	F	cues	47.62	3.86325	2013-07-20	69	bez ostrůvku	V	long	125.96	120	1376.02	0	4.83596	4.78749	7.22695	11.4668	2.43946
8673G	1	PAK	F	cues	47.62	3.86325	2013-07-23	70	s ostrůvkem	V	long	34.96	34	204.536	0	3.5542	3.52636	5.32074	6.01576	1.79438
8673G	X	PAK	F	cues	47.62	3.86325	2013-07-25	71	bez ostrůvku	S	short	122.68	120	1140.17	3	4.80958	4.78749	7.03893	9.50142	2.25144
8673G	1	PAK	F	cues	47.62	3.86325	2013-07-27	72	s ostrůvkem	S	short	34.96	33	371.667	0	3.5542	3.49651	5.918	11.2626	2.42149
8673G	X	PAK	F	cues	46.07	3.83016	2013-07-30	73	bez ostrůvku	J	long	123	120	1561.59	2	4.81218	4.78749	7.35346	13.0132	2.56597
8673G	1	PAK	F	cues	50.73	3.92652	2013-09-23	74	Memorytest1	S	short	111.96	110	448.098	3	4.71814	4.70048	6.10501	4.07362	1.40453
8673G	1	PAK	F	cues	50.73	3.92652	2013-09-24	75	Memorytest1	V	long	26.96	23	187.391	0	3.29435	3.13549	5.2332	8.14743	2.0977
8673G	1	PAK	F	cues	50.73	3.92652	2013-09-26	76	Memorytest1	S	short	110.6	126	832.677	3	4.70592	4.83628	6.72465	6.60855	1.88836
8673G	1	PAK	F	cues	50.73	3.92652	2014-01-23	77	SMemorytest2	Z	short	333.64	160	1029.75	4	5.81006	5.07517	6.93707	6.43594	1.8619
8673G	1	PAK	F	cues	50.73	3.92652	2014-01-29	78	SMemorytest2	S	short	469.48	236	1075.99	2	6.15163	5.46383	6.981	4.55928	1.51716
8673G	1	PAK	F	cues	50.73	3.92652	2014-02-05	79	SMemorytest2	J	long	148.92	141	888.111	7	5.00341	4.94876	6.7891	6.29866	1.84034
8673G	1	PAK	F	cues	50.73	3.92652	2015-01-07	80	FMemorytest2	V	long	120.8	115	794.168	3	4.79414	4.74493	6.6773	6.90581	1.93236
8673G	1	PAK	F	cues	50.73	3.92652	2015-02-04	81	FMemorytest2	J	long	20	96	192.535	6	2.99573	4.56435	5.26028	2.00557	0.69593
8673G	1	PAK	F	cues	50.73	3.92652	2015-03-18	82	FMemorytest2	S	short	143.48	154	580.211	3	4.9662	5.03695	6.36339	3.7676	1.32644
8722G	1	PAK	F	cues	40.66	3.70524	2012-06-08	1	aSTraining	S	short	86.2	66	460.131	0	4.45667	4.18965	6.13151	6.97168	1.94186
8722G	1	PAK	F	cues	40.66	3.70524	2012-06-15	2	aSTraining	S	short	178.72	213	1092.29	6	5.18582	5.36129	6.99603	5.12812	1.63474
8722G	1	PAK	F	cues	40.66	3.70524	2012-06-22	3	aSTraining	Z	short	175.84	193	1047.76	5	5.16957	5.26269	6.95441	5.42881	1.69172
8722G	1	PAK	F	cues	40.72	3.70672	2012-06-29	4	Training	S	short	302.56	297	1917.42	10	5.71228	5.69373	7.55874	6.45596	1.865
8722G	1	PAK	F	cues	40.72	3.70672	2012-07-20	5	Training	Z	short	37.4	30	324.681	0	3.62167	3.4012	5.78284	10.8227	2.38165
8722G	1	PAK	F	cues	40.72	3.70672	2012-07-27	6	Training	J	long	323.76	338	2027.89	17	5.78	5.82305	7.61475	5.99967	1.79171
8722G	1	PAK	F	cues	45.96	3.82777	2012-08-03	7	Training	V	long	321.36	389	1813.8	23	5.77256	5.96358	7.50318	4.66272	1.5396
8722G	1	PAK	F	cues	45.96	3.82777	2012-08-10	8	Training	V	long	152.52	153	1034.61	9	5.0273	5.03044	6.94178	6.76216	1.91134
8722G	1	PAK	F	cues	45.96	3.82777	2012-08-17	9	Training	Z	short	153.2	180	956.621	8	5.03174	5.19296	6.86341	5.31456	1.67045
8722G	1	PAK	F	cues	45.96	3.82777	2012-08-31	10	Training	V	long	406.88	405	2366.2	34	6.00852	6.00389	7.76904	5.84247	1.76515
8722G	1	PAK	F	cues	45.96	3.82777	2012-10-01	11	Training	V	long	65.24	89	387.021	3	4.17807	4.48864	5.95848	4.34855	1.46984
8722G	1	PAK	F	cues	45.96	3.82777	2012-10-08	12	Training	J	long	114.16	107	486.952	0	4.7376	4.67283	6.18817	4.55095	1.51534
8722G	1	PAK	F	cues	45.96	3.82777	2012-10-15	13	Training	V	long	73.24	81	519.188	0	4.29374	4.39445	6.25227	6.40973	1.85782
8722G	1	PAK	F	cues	47.08	3.85185	2012-10-22	14	Training	S	short	139.84	183	628.869	5	4.9405	5.20949	6.44392	3.43644	1.23444
8722G	1	PAK	F	cues	47.08	3.85185	2012-11-12	15	Training	Z	short	42.84	40	187.827	0	3.75747	3.68888	5.23552	4.69567	1.54664
8722G	1	PAK	F	cues	47.08	3.85185	2012-11-15	16	Training	J	long	49.84	48	310.897	0	3.90882	3.8712	5.73946	6.47702	1.86826
8722G	1	PAK	F	cues	47.08	3.85185	2012-11-19	17	Training	Z	short	57.32	48	420.857	0	4.04865	3.8712	6.04229	8.76785	2.17109
8722G	1	PAK	F	cues	42.62	3.75232	2012-11-29	18	FTraining	S	short	25.28	19	220.39	4	3.23001	2.94444	5.3954	11.5995	2.45096
8722G	1	PAK	F	cues	42.62	3.75232	2012-12-03	19	FTraining	J	long	79.76	107	264.653	7	4.37902	4.67283	5.57842	2.47339	0.905591
8722G	1	PAK	F	cues	42.62	3.75232	2012-12-06	20	FTraining	J	long	41.36	39	228.981	0	3.72231	3.66356	5.43364	5.87131	1.77008
8722G	1	PAK	F	cues	43.49	3.77253	2013-01-07	21	aCues4	S	short	65.92	63	593.397	1	4.18844	4.14313	6.38586	9.419	2.24273
8722G	1	PAK	F	cues	43.49	3.77253	2013-01-10	22	aCues4	Z	short	411.96	351	2998.54	20	6.02093	5.86079	8.00588	8.54285	2.14509
8722G	1	PAK	F	cues	43.49	3.77253	2013-01-14	23	aCues4	J	long	15.96	15	142.218	0	2.77009	2.70805	4.95736	9.4812	2.24931
8722G	1	PAK	F	cues	43.49	3.77253	2013-01-17	24	aCues4	S	short	90.96	90	775.225	0	4.51042	4.49981	6.65315	8.61361	2.15334
8722G	1	PAK	F	cues	41.95	3.73648	2013-01-21	25	Cues3	Z	short	64.96	62	722.768	1	4.17377	4.12713	6.58309	11.6575	2.45595
8722G	1	PAK	F	cues	41.95	3.73648	2013-01-24	26	Cues3	V	long	144.96	141	1737.5	3	4.97646	4.94876	7.4602	12.3227	2.51144
8722G	1	PAK	F	cues	41.95	3.73648	2013-01-28	27	Cues3	J	long	169.96	171	2143.67	3	5.13556	5.14166	7.67027	12.5361	2.52861
8722G	1	PAK	F	cues	41.95	3.73648	2013-01-31	28	Cues3	S	short	73.96	73	819.416	2	4.30352	4.29046	6.70859	11.2249	2.41813
8722G	1	PAK	F	cues	43.51	3.77299	2013-02-04	29	Cues3	V	long	167.96	166	1195.04	2	5.12373	5.11199	7.08593	7.19904	1.97395
8722G	1	PAK	F	cues	43.51	3.77299	2013-02-07	30	Cues3	Z	short	254.6	253	2098.11	8	5.53969	5.53339	7.64879	8.29292	2.1154
8722G	0	PAK	F	cues	43.51	3.77299	2013-02-11	31	Cues3	V	long	361.8	360	3536.63	11	5.89109	5.8861	8.17093	9.82397	2.28483
8722G	0	PAK	F	cues	43.51	3.77299	2013-02-14	32	Cues3	S	short	392.04	390	3632.95	13	5.97136	5.96615	8.1978	9.31526	2.23165
8722G	0	PAK	F	cues	43.13	3.76422	2013-02-18	33	Cues3	J	long	33.6	30	209.604	0	3.51453	3.4012	5.34522	6.9868	1.94402
8722G	1	PAK	F	cues	43.13	3.76422	2013-02-25	34	Cues3	V	long	374	363	5255.74	11	5.92426	5.8944	8.56708	14.4786	2.67267
8722G	0	PAK	F	cues	43.13	3.76422	2013-02-28	35	Cues2	Z	short	240.96	240	2716.2	4	5.48463	5.48064	7.90699	11.3175	2.42635
8722G	1	PAK	F	cues	43.13	3.76422	2013-03-05	36	Cues2	J	long	372.68	367	3296.14	13	5.92072	5.90536	8.10051	8.98131	2.19515
8722G	0	PAK	F	cues	46.67	3.8431	2013-03-12	37	Cues2	Z	short	160	153	1364.15	4	5.07517	5.03044	7.21829	8.91601	2.18785
8722G	1	PAK	F	cues	46.67	3.8431	2013-03-14	38	Cues2	S	short	243.8	235	3188.29	7	5.49635	5.45959	8.06724	13.5672	2.60765
8722G	1	PAK	F	cues	46.67	3.8431	2013-03-21	39	Cues2	J	long	45.92	44	405.705	0	3.8269	3.78419	6.00563	9.22057	2.22144
8722G	0	PAK	F	cues	46.67	3.8431	2013-03-26	40	Cues2	V	long	26.84	26	360.257	1	3.28989	3.2581	5.88682	13.856	2.62872
8722G	1	PAK	F	cues	47.37	3.85799	2013-03-28	41	Cues2	J	long	4.96	4	68.3931	0	1.60141	1.38629	4.22527	17.0983	2.83898
8722G	1	PAK	F	cues	47.37	3.85799	2013-04-02	42	Cues2	Z	short	88	85	879.891	2	4.47734	4.44265	6.7798	10.3517	2.33715
8722G	0	PAK	F	cues	47.37	3.85799	2013-04-04	43	Cues2	V	long	56.96	57	268.026	1	4.04235	4.04305	5.59108	4.70221	1.54803
8722G	1	PAK	F	cues	47.37	3.85799	2013-04-28	44	Cues2	S	short	44.96	41	258.512	0	3.80577	3.71357	5.55494	6.30517	1.84137
8722G	1	PAK	F	cues	42.63	3.75256	2013-04-16	45	Cues1	Z	short	234.92	235	1815.6	7	5.45925	5.45959	7.50417	7.72596	2.04459
8722G	1	PAK	F	cues	42.63	3.75256	2013-04-18	46	Cues1	V	long	41.92	41	421.032	0	3.73576	3.71357	6.04271	10.2691	2.32914
8722G	1	PAK	F	cues	42.63	3.75256	2013-04-23	47	Cues1	J	long	50.88	48	660.041	2	3.92947	3.8712	6.4923	13.7509	2.6211
8722G	1	PAK	F	cues	42.63	3.75256	2013-04-25	48	Cues1	S	short	132.4	129	871.911	3	4.88583	4.85981	6.77069	6.759	1.91087
8722G	1	PAK	F	cues	42.97	3.7605	2013-05-02	49	Cues1	Z	short	68.96	66	822.43	2	4.23353	4.18965	6.71226	12.4611	2.52261
8722G	1	PAK	F	cues	42.97	3.7605	2013-05-21	50	Cues1	J	long	35.88	34	213.813	0	3.58018	3.52636	5.3651	6.28862	1.83874
8722G	1	PAK	F	cues	42.97	3.7605	2013-05-23	51	Cues1	Z	short	112.56	107	971.346	0	4.72349	4.67283	6.87868	9.078	2.20585
8722G	1	PAK	F	cues	42.97	3.7605	2013-05-28	52	Cues1	V	long	96.96	89	1319.21	3	4.5743	4.48864	7.18479	14.8226	2.69615
8722G	1	PAK	F	cues	41.53	3.72642	2013-05-30	53	Cues1	J	long	269.32	285	2339.27	7	5.5959	5.65249	7.75759	8.20796	2.10511
8722G	1	PAK	F	cues	41.53	3.72642	2013-06-04	54	Cues1	S	short	87.96	86	483.052	1	4.47688	4.45435	6.18012	5.61688	1.72578
8722G	1	PAK	F	cues	41.53	3.72642	2013-06-06	55	Cues0	V	long	49.96	49	304.887	0	3.91122	3.89182	5.71994	6.22218	1.82812
8722G	1	PAK	F	cues	41.53	3.72642	2013-06-11	56	Cues0	Z	short	3.96	2	32.9059	0	1.37624	0.693147	3.49365	16.453	2.8005
8722G	1	PAK	F	cues	40.89	3.71089	2013-06-13	57	Cues0	V	long	105.96	104	799.616	0	4.66306	4.64439	6.68413	7.68862	2.03974
8722G	1	PAK	F	cues	40.89	3.71089	2013-06-20	58	Cues0	S	short	50.84	48	366.431	0	3.92868	3.8712	5.90381	7.63398	2.03261
8722G	1	PAK	F	cues	40.89	3.71089	2013-06-25	59	Cues0	J	long	46.76	41	330.768	0	3.84503	3.71357	5.80142	8.06751	2.08785
8722G	1	PAK	F	cues	40.89	3.71089	2013-06-27	60	Cues0	V	long	5.96	4	74.4436	0	1.78507	1.38629	4.31004	18.6109	2.92375
8722G	1	PAK	F	cues	41.55	3.7269	2013-07-02	61	Cues0	Z	short	52	45	390.041	0	3.95124	3.80666	5.96625	8.66758	2.15959
8722G	1	PAK	F	cues	41.55	3.7269	2013-07-04	62	Cues0	S	short	30.96	30	227.173	0	3.4327	3.4012	5.42571	7.57243	2.02451
8722G	1	PAK	F	cues	41.55	3.7269	2013-07-06	63	Cues0	J	long	68.88	67	739.787	4	4.23237	4.20469	6.60636	11.0416	2.40167
8722G	1	PAK	F	cues	41.55	3.7269	2013-07-09	64	Cues0	Z	short	8.32	4	59.6669	0	2.11866	1.38629	4.08878	14.9167	2.70248
8722G	1	PAK	F	cues	43.84	3.78055	2013-07-11	65	Dark	Z	short		257		8		5.54908
8722G	1	PAK	F	cues	43.84	3.78055	2013-07-13	66	Dark	V	long		92		2		4.52179
8722G	1	PAK	F	cues	43.84	3.78055	2013-07-16	67	Dark	J	long		27		0		3.29584
8722G	1	PAK	F	cues	43.84	3.78055	2013-07-18	68	s ostrůvkem	S	short	6.96	4		0	1.94018	1.38629
8722G	X	PAK	F	cues	45.33	3.81397	2013-07-20	69	bez ostrůvku	V	long	124	120		2	4.82028	4.78749
8722G	1	PAK	F	cues	45.33	3.81397	2013-07-23	70	s ostrůvkem	V	long	34.88	33		0	3.55191	3.49651
8722G	X	PAK	F	cues	45.33	3.81397	2013-07-25	71	bez ostrůvku	S	short	123.92	120		4	4.81964	4.78749
8722G	1	PAK	F	cues	45.33	3.81397	2013-07-27	72	s ostrůvkem	S	short	39.96	40		0	3.68788	3.68888
8722G	X	PAK	F	cues	44.35	3.79211	2013-07-30	73	bez ostrůvku	J	long	124.72	120		5	4.82607	4.78749
8722G	1	PAK	F	cues	42.62	3.75232	2013-09-23	74	Memorytest1	S	short	16.16	11	63.9389	0	2.78254	2.3979	4.15793	5.81263	1.76003
8722G	1	PAK	F	cues	42.62	3.75232	2013-09-24	75	Memorytest1	V	long	68.56	63	347.012	1	4.22771	4.14313	5.84936	5.50813	1.70622
8722G	1	PAK	F	cues	42.62	3.75232	2013-09-26	76	Memorytest1	S	short	183.96	182	866.718	1	5.21472	5.20401	6.76471	4.76219	1.56071
8722G	1	PAK	F	cues	48.3	3.87743	2014-01-23	77	SMemorytest2	Z	short	395.2	198	650.518	6	5.97939	5.28827	6.47777	3.28544	1.1895
8722G	1	PAK	F	cues	48.3	3.87743	2014-01-29	78	SMemorytest2	S	short	261.6	139	394.314	2	5.56682	4.93447	5.97715	2.83679	1.04267
8722G	1	PAK	F	cues	48.3	3.87743	2014-02-05	79	SMemorytest2	J	long	270	261	1076.66	6	5.59842	5.56452	6.98162	4.12513	1.4171
8722G	1	PAK	F	cues	48.3	3.87743	2015-01-07	80	FMemorytest2	V	long	58.04	133	263.298	5	4.06113	4.89035	5.57329	1.97968	0.682937
8722G	1	PAK	F	cues	48.3	3.87743	2015-02-04	81	FMemorytest2	J	long	34	53	119.656	0	3.52636	3.97029	4.78462	2.25766	0.814329
8722G	1	PAK	F	cues	48.3	3.87743	2015-03-18	82	FMemorytest2	S	short	55.2	118	454.86	4	4.01096	4.77068	6.11999	3.85475	1.34931
10022G	1	PAK	F	cues	40.59	3.70352	2012-06-08	1	aSTraining	S	short	1809.31	183	193.76	1	7.5007	5.20949	5.26662	1.0588	0.0571341
10022G	1	PAK	F	cues	40.59	3.70352	2012-06-15	2	aSTraining	S	short	2779.89	237	245.88	4	7.93017	5.46806	5.50484	1.03747	0.0367835
10022G	1	PAK	F	cues	40.59	3.70352	2012-06-22	3	aSTraining	Z	short	10.2769	1	3.68	0	2.3299	0	1.30291	3.68	1.30291
10022G	1	PAK	F	cues	41.23	3.71917	2012-06-29	4	Training	S	short	2930	201	206.84	2	7.98276	5.3033	5.33195	1.02905	0.0286406
10022G	1	PAK	F	cues	41.23	3.71917	2012-07-06	5	Training	J	long	1084.1	132	125.44	0	6.98851	4.8828	4.83183	0.950303	-0.0509744
10022G	1	PAK	F	cues	41.23	3.71917	2012-07-20	6	Training	Z	short	225.274	35	39.92	0	5.41732	3.55535	3.68688	1.14057	0.131529
10022G	1	PAK	F	cues	41.23	3.71917	2012-07-27	7	Training	J	long	2402.97	288	283.04	16	7.78446	5.66296	5.64559	0.982778	-0.0173722
10022G	1	PAK	F	cues	48.69	3.88547	2012-08-03	8	Training	V	long	2474.25	233	221.76	7	7.81369	5.45104	5.4016	0.95176	-0.0494427
10022G	1	PAK	F	cues	48.69	3.88547	2012-08-10	9	Training	V	long	977.412	157	162.72	1	6.88491	5.05625	5.09203	1.03643	0.0357851
10022G	1	PAK	F	cues	48.69	3.88547	2012-08-17	10	Training	Z	short	2156.13	296	302.2	11	7.67607	5.69036	5.71109	1.02095	0.0207296
10022G	1	PAK	F	cues	48.69	3.88547	2012-08-24	11	Training	V	long	1315.27	111	92.4	0	7.1818	4.70953	4.52613	0.832432	-0.183403
10022G	1	PAK	F	cues	48.69	3.88547	2012-08-31	12	Training	J	long	327.213	72	49.44	5	5.79061	4.27667	3.90076	0.686667	-0.375906
10022G	1	PAK	F	cues	48.69	3.88547	2012-10-01	13	Training	V	long	1908.74	348	313.6	19	7.5542	5.8522	5.74812	0.901149	-0.104084
10022G	1	PAK	F	cues	48.69	3.88547	2012-10-08	14	Training	J	long	835.176	147	151.08	1	6.72764	4.99043	5.01781	1.02776	0.0273769
10022G	1	PAK	F	cues	48.69	3.88547	2012-10-15	15	Training	V	long	2602.17	429	432.88	16	7.8641	6.06146	6.07046	1.00904	0.00900363
10022G	1	PAK	F	cues	52.84	3.96727	2012-10-22	16	Training	S	short	823.202	179	142.96	10	6.7132	5.18739	4.96256	0.798659	-0.224821
10022G	1	PAK	F	cues	52.84	3.96727	2012-11-12	17	Training	Z	short	1333.26	268	273.6	3	7.19538	5.59099	5.61167	1.0209	0.0206802
10022G	1	PAK	F	cues	52.84	3.96727	2012-11-15	18	FTraining	J	long	625.203	127	130.4	0	6.43808	4.84419	4.87061	1.02677	0.0264196
10022G	1	PAK	F	cues	52.84	3.96727	2012-11-19	19	FTraining	Z	short	1252.7	150	151.16	1	7.13306	5.01064	5.01834	1.00773	0.00770358
10022G	1	PAK	F	cues	46.72	3.84417	2012-11-22	20	FTraining	S	short	736.558	138	86.32	11	6.60199	4.92725	4.45806	0.625507	-0.469192
10022G	1	PAK	F	cues	50.43	3.92059	2013-01-07	21	aCues4	S	short	78.92	78	613.723	0	4.36843	4.35671	6.41954	7.86824	2.06283
10022G	1	PAK	F	cues	50.43	3.92059	2013-01-10	22	aCues4	Z	short	55.84	53	424.051	0	4.02249	3.97029	6.04985	8.00096	2.07956
10022G	1	PAK	F	cues	50.43	3.92059	2013-01-14	23	aCues4	J	long	256.96	255	2292.56	7	5.54892	5.54126	7.73742	8.99043	2.19616
10022G	1	PAK	F	cues	50.43	3.92059	2013-01-17	24	aCues4	S	short	139.96	140	609.634	0	4.94136	4.94164	6.41286	4.35453	1.47122
10022G	1	PAK	F	cues	48.01	3.87141	2013-01-21	25	Cues3	Z	short	76.88	74	772.768	0	4.34225	4.30407	6.64998	10.4428	2.34591
10022G	1	PAK	F	cues	48.01	3.87141	2013-01-24	26	Cues3	V	long	85.92	83	782.939	1	4.45342	4.41884	6.66305	9.433	2.24421
10022G	1	PAK	F	cues	48.01	3.87141	2013-01-28	27	Cues3	J	long	134	134	1849.93	0	4.89784	4.89784	7.5229	13.8054	2.62506
10022G	1	PAK	F	cues	48.01	3.87141	2013-01-31	28	Cues3	S	short	112.96	111	724.043	0	4.72703	4.70953	6.58485	6.52291	1.87532
10022G	1	PAK	F	cues	49.54	3.90278	2013-02-04	29	Cues3	V	long	167.8	197	2485.14	11	5.12277	5.2832	7.81808	12.6149	2.53488
10022G	1	PAK	F	cues	49.54	3.90278	2013-02-07	30	Cues3	Z	short	31.84	40	318.485	1	3.46072	3.68888	5.76358	7.96213	2.0747
10022G	1	PAK	F	cues	49.54	3.90278	2013-02-11	31	Cues3	V	long	189.96	190	1417.83	0	5.24681	5.24702	7.25688	7.46226	2.00986
10022G	1	PAK	F	cues	49.54	3.90278	2013-02-14	32	Cues3	S	short	112.96	110	1002.79	0	4.72703	4.70048	6.91054	9.11627	2.21006
10022G	1	PAK	F	cues	47.7	3.86493	2013-02-18	33	Cues3	J	long	55.84	58	561.95	2	4.02249	4.06044	6.33141	9.68879	2.27097
10022G	1	PAK	F	cues	47.7	3.86493	2013-02-25	34	Cues3	V	long	129.96	129	1724.48	2	4.86723	4.85981	7.45268	13.3681	2.59287
10022G	1	PAK	F	cues	47.7	3.86493	2013-02-28	35	Cues2	Z	short	31.96	30	209.862	0	3.46449	3.4012	5.34645	6.9954	1.94525
10022G	1	PAK	F	cues	47.7	3.86493	2013-03-05	36	Cues2	J	long	33.84	29	217.09	0	3.52164	3.3673	5.38031	7.48586	2.01302
10022G	1	PAK	F	cues	46.13	3.83146	2013-03-12	37	Cues2	Z	short	140.96	139	1002.02	1	4.94848	4.93447	6.90977	7.20878	1.9753
10022G	1	PAK	F	cues	46.13	3.83146	2013-03-14	38	Cues2	S	short	186.96	185	1947.99	9	5.23089	5.22036	7.57455	10.5297	2.3542
10022G	1	PAK	F	cues	46.13	3.83146	2013-03-21	39	Cues2	J	long	109.96	103	1021.63	0	4.70012	4.63473	6.92915	9.91874	2.29443
10022G	1	PAK	F	cues	46.13	3.83146	2013-03-26	40	Cues2	V	long	123.92	125	835.702	1	4.81964	4.82831	6.72827	6.68562	1.89996
10022G	1	PAK	F	cues	48.6	3.88362	2013-03-28	41	Cues2	J	long	58.96	58	884.527	0	4.07686	4.06044	6.78505	15.2505	2.72461
10022G	1	PAK	F	cues	48.6	3.88362	2013-04-02	42	Cues2	Z	short	236.76	244	2519.6	8	5.46705	5.49717	7.83186	10.3262	2.33469
10022G	1	PAK	F	cues	48.6	3.88362	2013-04-04	43	Cues2	V	long	67.96	67	839.256	0	4.21892	4.20469	6.73252	12.5262	2.52782
10022G	1	PAK	F	cues	48.6	3.88362	2013-04-29	44	Cues2	S	short	63.96	63	410.709	0	4.15826	4.14313	6.01788	6.51919	1.87475
10022G	1	PAK	F	cues	46.5	3.83945	2013-04-16	45	Cues1	Z	short	95.96	92	594.784	1	4.56393	4.52179	6.3882	6.46504	1.86641
10022G	1	PAK	F	cues	46.5	3.83945	2013-04-18	46	Cues1	V	long	135.8	135	1543.38	1	4.91118	4.90527	7.34173	11.4324	2.43646
10022G	1	PAK	F	cues	46.5	3.83945	2013-04-23	47	Cues1	J	long	93.96	94	643.515	0	4.54287	4.54329	6.46695	6.8459	1.92365
10022G	1	PAK	F	cues	46.5	3.83945	2013-04-25	48	Cues1	S	short	34.96	32	281.809	0	3.5542	3.46574	5.64123	8.80653	2.17549
10022G	1	PAK	F	cues	42.76	3.7556	2013-05-02	49	Cues1	Z	short	124	121	1014.53	3	4.82028	4.79579	6.92218	8.38455	2.12639
10022G	1	PAK	F	cues	42.76	3.7556	2013-05-21	50	Cues1	J	long	48.6	44	252.375	1	3.88362	3.78419	5.53092	5.7358	1.74673
10022G	1	PAK	F	cues	42.76	3.7556	2013-05-23	51	Cues1	Z	short	60.96	57	421.999	0	4.11022	4.04305	6.045	7.40349	2.00195
10022G	1	PAK	F	cues	42.76	3.7556	2013-05-28	52	Cues1	V	long	156.84	154	1934.4	2	5.05523	5.03695	7.56755	12.561	2.5306
10022G	1	PAK	F	cues	44.22	3.78918	2013-05-30	53	Cues1	J	long	84.84	86	715.496	1	4.44077	4.45435	6.57298	8.31972	2.11863
10022G	1	PAK	F	cues	44.22	3.78918	2013-06-04	54	Cues1	S	short	38.96	34	162.091	1	3.66254	3.52636	5.08816	4.76738	1.5618
10022G	1	PAK	F	cues	44.22	3.78918	2013-06-06	55	Cues0	V	long	115.96	114	922.211	8	4.75325	4.7362	6.82677	8.08957	2.09058
10022G	1	PAK	F	cues	44.22	3.78918	2013-06-11	56	Cues0	Z	short	4.96	2	27.0064	0	1.60141	0.693147	3.29607	13.5032	2.60293
10022G	1	PAK	F	cues	44.76	3.80131	2013-06-13	57	Cues0	V	long	106.96	104	820.225	0	4.67245	4.64439	6.70958	7.88678	2.06519
10022G	1	PAK	F	cues	44.76	3.80131	2013-06-20	58	Cues0	S	short	29.52	24	366.045	0	3.38507	3.17805	5.90276	15.2519	2.7247
10022G	1	PAK	F	cues	44.76	3.80131	2013-06-25	59	Cues0	J	long	70.96	66	678.56	0	4.26212	4.18965	6.51997	10.2812	2.33032
10022G	1	PAK	F	cues	44.76	3.80131	2013-06-27	60	Cues0	V	long	39.04	36	284.011	0	3.66459	3.58352	5.64901	7.88919	2.06549
10022G	1	PAK	F	cues	39.72	3.68185	2013-07-02	61	Cues0	Z	short	118.96	117	570.019	0	4.77879	4.76217	6.34567	4.87196	1.5835
10022G	1	PAK	F	cues	39.72	3.68185	2013-07-04	62	Cues0	S	short	3.96	4	20.6211	0	1.37624	1.38629	3.02631	5.15527	1.64002
10022G	1	PAK	F	cues	39.72	3.68185	2013-07-06	63	Cues0	J	long	62.04	61	482.955	0	4.12778	4.11087	6.17992	7.9173	2.06905
10022G	1	PAK	F	cues	39.72	3.68185	2013-07-09	64	Cues0	Z	short	51.96	51	725.831	1	3.95047	3.93183	6.58732	14.232	2.65549
10022G	1	PAK	F	cues	45.1	3.80888	2013-07-11	65	Dark	Z	short		105		0		4.65396
10022G	1	PAK	F	cues	45.1	3.80888	2013-07-13	66	Dark	V	long		26		0		3.2581
10022G	1	PAK	F	cues	45.1	3.80888	2013-07-16	67	Dark	J	long		207		0		5.33272
10022G	0	PAK	F	cues	45.1	3.80888	2013-07-18	68	s ostrůvkem	S	short	124.96	120	2152.19	1	4.82799	4.78749	7.67424	17.9349	2.88675
10022G	X	PAK	F	cues	44.4	3.79324	2013-07-20	69	bez ostrůvku	V	long	129.96	120	1899.45	0	4.86723	4.78749	7.54932	15.8288	2.76183
10022G	1	PAK	F	cues	44.4	3.79324	2013-07-23	70	s ostrůvkem	V	long	83.96	74	575.369	0	4.43034	4.30407	6.35501	7.77526	2.05095
10022G	X	PAK	F	cues	44.4	3.79324	2013-07-25	71	bez ostrůvku	S	short	130.96	120	1488.73	1	4.87489	4.78749	7.30568	12.4061	2.51819
10022G	1	PAK	F	cues	44.4	3.79324	2013-07-27	72	s ostrůvkem	S	short	13.96	9	189.726	0	2.6362	2.19722	5.24558	21.0807	3.04836
10022G	X	PAK	F	cues	39.06	3.6651	2013-07-30	73	bez ostrůvku	J	long	123.04	120	1416.67	4	4.81251	4.78749	7.25606	11.8056	2.46857
10022G	1	PAK	F	cues	46.72	3.84417	2013-09-23	74	Memorytest1	S	short	35.4	31	101.054	0	3.56671	3.43399	4.61566	3.25981	1.18167
10022G	1	PAK	F	cues	46.72	3.84417	2013-09-24	75	Memorytest1	V	long	129.84	128	896.758	0	4.8663	4.85203	6.79879	7.00592	1.94676
10022G	1	PAK	F	cues	46.72	3.84417	2013-09-26	76	Memorytest1	S	short	221.92	217	1807.2	1	5.40232	5.3799	7.49953	8.32811	2.11964
10022G	0	PAK	F	cues	52.7	3.96462	2014-01-23	77	SMemorytest2	Z	short	105.88	480	359.464	2	4.66231	6.17379	5.88461	0.748883	-0.289172
10022G	1	PAK	F	cues	52.7	3.96462	2014-01-29	78	SMemorytest2	S	short	188.16	86	554.236	0	5.23729	4.45435	6.31759	6.4446	1.86324
10022G	1	PAK	F	cues	52.7	3.96462	2014-02-05	79	SMemorytest2	J	long	356.44	354	2511.64	8	5.87617	5.8693	7.82869	7.09503	1.95939
10022G	1	PAK	F	cues	52.7	3.96462	2015-01-07	80	FMemorytest2	V	long	92.64	39	740.252	0	4.52872	3.66356	6.60699	18.9808	2.94343
10022G	1	PAK	F	cues	52.7	3.96462	2015-02-04	81	FMemorytest2	J	long	257.24	383	1055.98	23	5.55001	5.94803	6.96222	2.75713	1.01419
10022G	1	PAK	F	cues	52.7	3.96462	2015-03-18	82	FMemorytest2	S	short	194.64	260	726.369	5	5.27115	5.56068	6.58806	2.79373	1.02738
10046G	1	PAK	F	cues	40.9	3.71113	2012-06-15	1	aSTraining	S	short	69.12	67	584.563	3	4.23584	4.20469	6.37086	8.72482	2.16617
10046G	1	PAK	F	cues	40.03	3.68963	2012-06-29	2	aSTraining	S	short	135.52	133	890.387	12	4.90912	4.89035	6.79166	6.69464	1.90131
10046G	1	PAK	F	cues	40.03	3.68963	2012-07-06	3	aSTraining	J	long	185.12	185	1188.57	17	5.221	5.22036	7.08051	6.4247	1.86015
10046G	1	PAK	F	cues	40.03	3.68963	2012-07-27	4	Training	J	long	148.36	146	849.709	11	4.99964	4.98361	6.74489	5.81992	1.76129
10046G	1	PAK	F	cues	42.85	3.75771	2012-08-10	5	Training	V	long	201.8	211	1446.35	17	5.30728	5.35186	7.2768	6.85474	1.92494
10046G	1	PAK	F	cues	42.85	3.75771	2012-08-17	6	Training	Z	short	172.68	167	1027.87	10	5.15144	5.11799	6.93524	6.15491	1.81725
10046G	1	PAK	F	cues	42.85	3.75771	2012-08-24	7	Training	V	long	41.52	39	325.831	0	3.72618	3.66356	5.78638	8.35464	2.12282
10046G	1	PAK	F	cues	42.85	3.75771	2012-08-31	8	Training	J	long	108.28	105	857.389	10	4.68472	4.65396	6.75389	8.16561	2.09993
10046G	1	PAK	F	cues	42.85	3.75771	2012-10-01	9	Training	V	long	190.72	189	1424.22	17	5.25081	5.24175	7.26138	7.53556	2.01963
10046G	1	PAK	F	cues	42.85	3.75771	2012-10-08	10	Training	J	long	161.84	162	998.321	9	5.08661	5.0876	6.90607	6.16248	1.81848
10046G	1	PAK	F	cues	42.85	3.75771	2012-10-15	11	Training	V	long	90.92	85	300.508	6	4.50998	4.44265	5.70547	3.53539	1.26282
10046G	1	PAK	F	cues	44.35	3.79211	2012-10-22	12	Training	S	short	244.04	250	1350.63	23	5.49733	5.52146	7.20833	5.40252	1.68687
10046G	1	PAK	F	cues	44.35	3.79211	2012-11-12	13	Training	Z	short	193.56	199	1002.41	22	5.26559	5.2933	6.91016	5.03724	1.61686
10046G	1	PAK	F	cues	44.35	3.79211	2012-11-15	14	Training	J	long	210.4	206	1347.95	15	5.34901	5.32788	7.20634	6.54345	1.87846
10046G	1	PAK	F	cues	44.35	3.79211	2012-11-19	15	Training	Z	short	78.08	70	401.771	4	4.35773	4.2485	5.99588	5.73959	1.74739
10046G	1	PAK	F	cues	41.4	3.72328	2012-11-22	16	Training	S	short	170.96	167	930.087	6	5.14143	5.11799	6.83528	5.56938	1.71728
10046G	1	PAK	F	cues	41.4	3.72328	2012-11-29	17	Training	S	short	94	82	558.569	0	4.54329	4.40672	6.32538	6.81182	1.91866
10046G	1	PAK	F	cues	41.4	3.72328	2012-12-03	18	FTraining	Z	short	191.04	189	949.242	10	5.25248	5.24175	6.85566	5.02244	1.61392
10046G	1	PAK	F	cues	41.4	3.72328	2012-12-06	19	FTraining	Z	short	139.04	130	1117.12	9	4.93476	4.86753	7.01851	8.59323	2.15097
10046G	1	PAK	F	cues	41.4	3.72328	2012-12-10	20	FTraining	V	long	344.72	35	2003.42	0	5.84273	3.55535	7.60261	57.2406	4.04726
10046G	1	PAK	F	cues	40.62	3.70426	2013-01-07	21	aCues4	S	short	179.96	174	1022	6	5.19273	5.15906	6.92952	5.87356	1.77046
10046G	1	PAK	F	cues	40.62	3.70426	2013-01-10	22	aCues4	Z	short	55.88	53	328.352	0	4.02321	3.97029	5.79409	6.19532	1.82379
10046G	1	PAK	F	cues	40.62	3.70426	2013-01-14	23	aCues4	J	long	98.92	96	652.129	1	4.59431	4.56435	6.48024	6.79301	1.91589
10046G	1	PAK	F	cues	40.62	3.70426	2013-01-17	24	aCues4	S	short	47.96	46	139.417	0	3.87037	3.82864	4.93747	3.0308	1.10883
10046G	1	PAK	F	cues	42.86	3.75794	2013-01-21	25	Cues3	Z	short	58.96	58	330.44	1	4.07686	4.06044	5.80043	5.69724	1.73998
10046G	1	PAK	F	cues	42.86	3.75794	2013-01-24	26	Cues3	V	long	43.96	43	246.161	0	3.78328	3.7612	5.50599	5.72467	1.74479
10046G	1	PAK	F	cues	42.86	3.75794	2013-01-28	27	Cues3	J	long	97.04	95	665.247	2	4.57512	4.55388	6.50016	7.0026	1.94628
10046G	1	PAK	F	cues	42.86	3.75794	2013-01-31	28	Cues3	S	short	208.96	208	2046.33	3	5.34214	5.33754	7.6238	9.83812	2.28627
10046G	1	PAK	F	cues	44.57	3.79706	2013-02-04	29	Cues3	V	long	140.56	139	1008.49	8	4.94563	4.93447	6.91621	7.25532	1.98174
10046G	1	PAK	F	cues	44.57	3.79706	2013-02-07	30	Cues3	Z	short	4.96	2	39.7045	0	1.60141	0.693147	3.68146	19.8523	2.98832
10046G	1	PAK	F	cues	44.57	3.79706	2013-02-11	31	Cues3	V	long	5.96	2	42.5218	0	1.78507	0.693147	3.75002	21.2609	3.05687
10046G	1	PAK	F	cues	44.57	3.79706	2013-02-14	32	Cues3	S	short	207.96	208	2073.02	15	5.33735	5.33754	7.63676	9.96644	2.29922
10046G	1	PAK	F	cues	45.53	3.81837	2013-02-18	33	Cues3	J	long	163.96	44	2206.16	3	5.09962	3.78419	7.69901	50.14	3.91482
10046G	1	PAK	F	cues	45.53	3.81837	2013-02-25	34	Cues3	V	long	136.96	137	2203.97	6	4.91969	4.91998	7.69802	16.0874	2.77803
10046G	1	PAK	F	cues	45.53	3.81837	2013-02-28	35	Cues2	Z	short	80.96	79	374.603	3	4.39396	4.36945	5.92587	4.74181	1.55642
10046G	1	PAK	F	cues	45.53	3.81837	2013-03-05	36	Cues2	J	long	198.96	199	987.846	6	5.2931	5.2933	6.89553	4.96405	1.60222
10046G	1	PAK	F	cues	47.06	3.85142	2013-03-12	37	Cues2	Z	short	76.96	72	612.736	4	4.34329	4.27667	6.41793	8.51022	2.14127
10046G	1	PAK	F	cues	47.06	3.85142	2013-03-14	38	Cues2	S	short	118.96	117	1021.84	5	4.77879	4.76217	6.92936	8.73368	2.16719
10046G	1	PAK	F	cues	47.06	3.85142	2013-03-21	39	Cues2	J	long	29.96	28	234.294	0	3.39986	3.3322	5.45658	8.36764	2.12437
10046G	1	PAK	F	cues	47.06	3.85142	2013-03-26	40	Cues2	V	long	255.96	253	1411.47	13	5.54502	5.53339	7.25239	5.57893	1.719
10046G	1	PAK	F	cues	45.59	3.81969	2013-03-28	41	Cues2	J	long	100	97	647.61	1	4.60517	4.57471	6.47329	6.67639	1.89858
10046G	1	PAK	F	cues	45.59	3.81969	2013-04-02	42	Cues2	Z	short	96.96	94	656.516	5	4.5743	4.54329	6.48695	6.98421	1.94365
10046G	1	PAK	F	cues	45.59	3.81969	2013-04-04	43	Cues2	V	long	18.96	17	102.71	0	2.94233	2.83321	4.63191	6.04176	1.7987
10046G	1	PAK	F	cues	45.59	3.81969	2013-04-30	44	Cues2	S	short	50.96	46	401.446	1	3.93104	3.82864	5.99507	8.72709	2.16643
10046G	1	PAK	F	cues	43.99	3.78396	2013-04-16	45	Cues1	Z	short	122.96	120	442.405	2	4.81186	4.78749	6.09223	3.68671	1.30473
10046G	1	PAK	F	cues	43.99	3.78396	2013-04-18	46	Cues1	V	long	226.76	227	1561.93	7	5.42389	5.42495	7.35368	6.88075	1.92873
10046G	1	PAK	F	cues	43.99	3.78396	2013-04-23	47	Cues1	J	long	102.96	104	637.113	4	4.63434	4.64439	6.45695	6.12609	1.81256
10046G	1	PAK	F	cues	43.99	3.78396	2013-04-25	48	Cues1	S	short	64.96	65	483.552	2	4.17377	4.17439	6.18116	7.43926	2.00677
10046G	1	PAK	F	cues	45.14	3.80977	2013-05-02	49	Cues1	Z	short	74.92	73	368.246	1	4.31642	4.29046	5.90875	5.04447	1.61829
10046G	1	PAK	F	cues	45.14	3.80977	2013-05-21	50	Cues1	J	long	75.96	72	496.661	0	4.33021	4.27667	6.20791	6.89807	1.93124
10046G	1	PAK	F	cues	45.14	3.80977	2013-05-23	51	Cues1	Z	short	80.96	75	507.125	0	4.39396	4.31749	6.22876	6.76167	1.91127
10046G	1	PAK	F	cues	45.14	3.80977	2013-05-28	52	Cues1	V	long	169.92	167	1716.7	5	5.13533	5.11799	7.44816	10.2796	2.33017
10046G	1	PAK	F	cues	44.05	3.78533	2013-05-30	53	Cues1	J	long	3.96	3	35.9362	0	1.37624	1.09861	3.58175	11.9787	2.48313
10046G	1	PAK	F	cues	44.05	3.78533	2013-06-04	54	Cues1	S	short	101.96	100	755.585	2	4.62458	4.60517	6.62749	7.55585	2.02232
10046G	1	PAK	F	cues	44.05	3.78533	2013-06-06	55	Cues0	V	long	119.92	118	918.668	2	4.78682	4.77068	6.82292	7.78532	2.05224
10046G	1	PAK	F	cues	44.05	3.78533	2013-06-11	56	Cues0	Z	short	33.96	33	321.311	1	3.52518	3.49651	5.77241	9.7367	2.2759
10046G	1	PAK	F	cues	42.07	3.73933	2013-06-13	57	Cues0	V	long	168.96	166	1543.44	5	5.12966	5.11199	7.34177	9.29783	2.22978
10046G	1	PAK	F	cues	42.07	3.73933	2013-06-20	58	Cues0	S	short	116.96	115	1087.48	5	4.76183	4.74493	6.99162	9.45635	2.24669
10046G	1	PAK	F	cues	42.07	3.73933	2013-06-25	59	Cues0	J	long	90.96	90	927.97	1	4.51042	4.49981	6.833	10.3108	2.33319
10046G	1	PAK	F	cues	42.07	3.73933	2013-06-27	60	Cues0	V	long	73.96	72	662.608	2	4.30352	4.27667	6.49618	9.20289	2.21952
10046G	1	PAK	F	cues	40.34	3.69734	2013-07-02	61	Cues0	Z	short	61.96	59	361.431	0	4.12649	4.07754	5.89007	6.12595	1.81253
10046G	1	PAK	F	cues	40.34	3.69734	2013-07-04	62	Cues0	S	short	242.96	244	1781.44	13	5.4929	5.49717	7.48518	7.30098	1.98801
10046G	1	PAK	F	cues	40.34	3.69734	2013-07-06	63	Cues0	J	long	319.96	321	3944.87	17	5.7682	5.77144	8.28017	12.2893	2.50873
10046G	1	PAK	F	cues	40.34	3.69734	2013-07-09	64	Cues0	Z	short	162.96	155	2307.7	2	5.0935	5.04343	7.74401	14.8884	2.70058
10046G	1	PAK	F	cues	41.83	3.73361	2013-07-11	65	Dark	Z	short	81.76	141		4	4.40379	4.94876
10046G	1	PAK	F	cues	41.83	3.73361	2013-07-13	66	Dark	V	long	130.44	21		0	4.87091	3.04452
10046G	1	PAK	F	cues	41.83	3.73361	2013-07-16	67	Dark	J	long	116.96	21		0	4.76183	3.04452
10046G	1	PAK	F	cues	41.83	3.73361	2013-07-18	68	s ostrůvkem	S	short	114.96	114	1572.17	4	4.74458	4.7362	7.36021	13.791	2.62401
10046G	X	PAK	F	cues	42.18	3.74195	2013-07-20	69	bez ostrůvku	V	long	124.96	120	1480.69	3	4.82799	4.78749	7.30026	12.3391	2.51277
10046G	0	PAK	F	cues	42.18	3.74195	2013-07-23	70	s ostrůvkem	V	long	127.96	120	1791.06	5	4.85172	4.78749	7.49056	14.9255	2.70307
10046G	X	PAK	F	cues	42.18	3.74195	2013-07-25	71	bez ostrůvku	S	short	130.96	120	1709.99	4	4.87489	4.78749	7.44424	14.2499	2.65675
10046G	1	PAK	F	cues	42.18	3.74195	2013-07-27	72	s ostrůvkem	S	short	93.96	89	662.97	3	4.54287	4.48864	6.49673	7.4491	2.00809
10046G	X	PAK	F	cues	40.36	3.69784	2013-07-30	73	bez ostrůvku	J	long	124.96	120	915.813	4	4.82799	4.78749	6.81981	7.63178	2.03232
10046G	1	PAK	F	cues	41.4	3.72328	2013-09-23	74	Memorytest1	S	short	39.96	34	281.47	0	3.68788	3.52636	5.64003	8.27853	2.11367
10046G	1	PAK	F	cues	41.4	3.72328	2013-09-24	75	Memorytest1	V	long	197.28	187	1363	10	5.28462	5.23111	7.21744	7.28877	1.98633
10046G	1	PAK	F	cues	41.4	3.72328	2013-09-26	76	Memorytest1	S	short	240.6	238	1842.11	4	5.48314	5.47227	7.51867	7.73996	2.0464
10046G	0	PAK	F	cues	46.7	3.84374	2014-01-23	77	SMemorytest2	Z	short	187.4	480	616.997	6	5.23325	6.17379	6.42486	1.28541	0.251078
10046G	0	PAK	F	cues	46.7	3.84374	2014-01-29	78	SMemorytest2	S	short	569.72	480	1722.52	22	6.34515	6.17379	7.45154	3.58858	1.27776
10046G	1	PAK	F	cues	46.7	3.84374	2014-02-05	79	SMemorytest2	J	long	214.04	226	1066.15	11	5.36616	5.42053	6.97181	4.71748	1.55127
1113G	1	PAK	F	arena	42.78	3.75607	2012-06-08	1	aSTraining	S	short	89.84	102	809.923	4	4.49803	4.62497	6.69694	7.94042	2.07197	1	no
1113G	1	PAK	F	arena	42.78	3.75607	2012-06-15	2	aSTraining	S	short	140.36	146	1604.36	9	4.94421	4.98361	7.38048	10.9888	2.39687	2	no
1113G	1	PAK	F	arena	42.78	3.75607	2012-06-22	3	aSTraining	Z	short	77.64	74	773.572	2	4.35208	4.30407	6.65102	10.4537	2.34695	3	no
1113G	1	PAK	F	arena	45.97	3.82799	2012-06-29	4	Training	S	short	125.16	123	931.562	8	4.82959	4.81218	6.83686	7.57367	2.02468	4	no
1113G	1	PAK	F	arena	45.97	3.82799	2012-07-06	5	Training	J	long	190.68	191	1384.91	19	5.2506	5.25227	7.23339	7.25084	1.98112	5	no
1113G	1	PAK	F	arena	45.97	3.82799	2012-07-20	6	Training	Z	short	89.6	84	865.743	5	4.49536	4.43082	6.76359	10.3065	2.33277	6	no
1113G	1	PAK	F	arena	45.97	3.82799	2012-07-27	7	Training	J	long	161.92	160	927.796	20	5.0871	5.07517	6.83281	5.79873	1.75764	7	no
1113G	1	PAK	F	arena	48.95	3.8908	2012-08-10	8	Training	V	long	148.96	127	693.321	15	5.00368	4.84419	6.54149	5.45922	1.69731	8	no
1113G	1	PAK	F	arena	48.95	3.8908	2012-08-17	9	Training	Z	short	80.44	83	387.43	4	4.38751	4.41884	5.95954	4.66783	1.54069	9	no
1113G	1	PAK	F	arena	48.95	3.8908	2012-08-24	10	Training	V	long	51.68	79	199.63	4	3.94507	4.36945	5.29647	2.52696	0.927018	10	no
1113G	1	PAK	F	arena	48.95	3.8908	2012-08-31	11	Training	J	long	219.08	231	1559.81	26	5.38944	5.44242	7.35232	6.75242	1.9099	11	no
1113G	1	PAK	F	arena	48.95	3.8908	2012-10-01	12	Training	V	long	189.8	186	1691.91	15	5.24597	5.22575	7.43361	9.09629	2.20787	12	no
1113G	1	PAK	F	arena	48.95	3.8908	2012-10-08	13	Training	J	long	215.32	200	1290.8	12	5.37213	5.29832	7.16302	6.454	1.8647	13	no
1113G	1	PAK	F	arena	48.95	3.8908	2012-10-15	14	Training	V	long	75.2	70	285.544	4	4.32015	4.2485	5.6544	4.0792	1.4059	14	no
1113G	1	PAK	F	arena	55.32	4.01313	2012-10-22	15	Training	S	short	95.88	108	618.591	5	4.5631	4.68213	6.42744	5.72769	1.74531	15	no
1113G	1	PAK	F	arena	55.32	4.01313	2012-11-12	16	Training	Z	short	105.64	92	371.498	6	4.66004	4.52179	5.91754	4.03802	1.39575	16	no
1113G	1	PAK	F	arena	55.32	4.01313	2012-11-15	17	Training	J	long	174.48	172	1003.36	20	5.16181	5.14749	6.91111	5.83349	1.76362	17	no
1113G	1	PAK	F	arena	55.32	4.01313	2012-11-19	18	FTraining	Z	short	100.08	113	563.274	8	4.60597	4.72739	6.33377	4.98473	1.60638	18	no
1113G	1	PAK	F	arena	50.2	3.91602	2012-11-22	19	FTraining	S	short	124.56	119	468.901	12	4.82479	4.77912	6.15039	3.94034	1.37127	19	no
1113G	1	PAK	F	arena	50.2	3.91602		20	FTraining	V	long	102.2	95	254.472	3	4.62693	4.55388	5.53919	2.67865	0.985314	20	no
1113G	1	PAK	F	arena	52.66	3.96386	2013-01-07	21	arena moved	S	long	49.96	49	301.115	0	3.91122	3.89182	5.70749	6.1452	1.81567	1	arena moved
1113G	1	PAK	F	arena	52.66	3.96386	2013-01-10	22	arena moved	Z	short	130.96	130	778.644	10	4.87489	4.86753	6.65755	5.98957	1.79002	2	arena moved
1113G	1	PAK	F	arena	52.66	3.96386	2013-01-14	23	arena moved	J	long	134.04	132	816.41	9	4.89814	4.8828	6.70492	6.18492	1.82211	3	arena moved
1113G	1	PAK	F	arena	52.66	3.96386	2013-01-21	24	arena moved	Z	short	473.96	81	4673.85	6	6.16112	4.39445	8.44974	57.7019	4.05529	4	arena moved
1113G	1	PAK	F	arena	53.1	3.97218	2013-01-24	25	arena moved	V	long	142.96	90	573.67	4	4.96256	4.49981	6.35205	6.37411	1.85224	5	arena moved
1113G	1	PAK	F	arena	53.1	3.97218	2013-01-28	26	arena moved	J	long	90.96	93	300.338	6	4.51042	4.5326	5.70491	3.22944	1.17231	6	arena moved
1113G	1	PAK	F	arena	53.1	3.97218	2013-01-31	27	arena moved	S	short	70.16	148	451.579	7	4.25078	4.99721	6.11275	3.05121	1.11554	7	arena moved
1113G	0	PAK	F	arena	53.1	3.97218	2013-02-07	28	arena moved	V	long	326.72	289	1838.7	24	5.7891	5.66643	7.51681	6.36228	1.85039	8	arena moved
1113G	1	PAK	F	arena	53.04	3.97105	2013-02-14	29	arena moved	Z	short	150.96	147	1038.71	7	5.01701	4.99043	6.94573	7.06605	1.9553	9	arena moved
1113G	1	PAK	F	arena	53.04	3.97105	2013-02-18	30	arena moved	V	long	251.88	72	1359.49	2	5.52895	4.27667	7.21486	18.8818	2.9382	10	arena moved
1113G	1	PAK	F	arena	53.04	3.97105	2013-02-25	31	arena moved	S	short	176.96	171	998.901	6	5.17592	5.14166	6.90666	5.84153	1.76499	11	arena moved
1113G	0	PAK	F	arena	53.04	3.97105	2013-03-05	32	arena moved	J	long	374.08	480	3248.2	18	5.92447	6.17379	8.08586	6.76708	1.91207	12	arena moved
1113G	1	PAK	F	arena	50.51	3.92217	2013-03-12	33	arena moved	V	long	81.64	77	464.011	3	4.40232	4.34381	6.13991	6.02612	1.7961	13	arena moved
1113G	1	PAK	F	arena	50.51	3.92217	2013-03-26	34	arena moved	Z	short	257.96	257	1250.89	15	5.5528	5.54908	7.13161	4.86728	1.58253	14	arena moved
1113G	1	PAK	F	arena	50.51	3.92217	2013-06-27	35	arena moved	S	short		79	681.54	1		4.36945	6.52435	8.62709	2.15491	15	arena moved
1113G	1	PAK	F	arena	50.51	3.92217	2013-04-02	36	arena back	J	long	73.76	68	472.263	1	4.30082	4.21951	6.15754	6.94504	1.93803	1	arena back
1113G	1	PAK	F	arena	48.82	3.88814	2013-04-11	37	arena back	Z	short	167.96	167	866.047	3	5.12373	5.11799	6.76394	5.18591	1.64595	2	arena back
1113G	1	PAK	F	arena	48.82	3.88814	2013-04-18	38	arena back	S	short	95.4	12	443.917	1	4.55808	2.48491	6.09564	36.9931	3.61073	3	arena back
1113G	1	PAK	F	arena	48.82	3.88814	2013-04-23	39	arena back	J	long	107.96	104	475.695	6	4.68176	4.64439	6.16478	4.57399	1.52039	4	arena back
1113G	1	PAK	F	arena	48.82	3.88814	2013-04-25	40	arena back	V	long	78.96	80	538.119	2	4.36894	4.38203	6.28808	6.72649	1.90605	5	arena back
1113G	1	PAK	F	arena	45.78	3.82385	2013-05-02	41	light moved	V	long		120	1049.35	5		4.78749	6.95592	8.74456	2.16843	1	light moved
1113G	1	PAK	F	arena	45.78	3.82385	2013-05-21	41	light moved	Z	short		4	8.7225	0		1.38629	2.16591	2.18063	0.779612	2	light moved
1113G	1	PAK	F	arena	45.78	3.82385	2013-05-23	42	light moved	J	long		106	923.754	6		4.66344	6.82845	8.71466	2.16501	3	light moved
1113G	1	PAK	F	arena	45.78	3.82385	2013-05-28	43	light moved	S	short		163	1435.1	8		5.09375	7.26899	8.80427	2.17524	4	light moved
1113G	1	PAK	F	arena	43.68	3.77689	2013-05-30	44	light moved	Z	short		80	690.511	2		4.38203	6.53743	8.63139	2.15541	5	light moved
1113G	1	PAK	F	arena	43.68	3.77689	2013-06-04	45	light moved	V	long		136	1192.88	5		4.91265	7.08413	8.77119	2.17147	6	light moved
1113G	1	PAK	F	arena	43.68	3.77689	2013-06-06	46	light moved	J	long		105	914.783	3		4.65396	6.81869	8.71222	2.16473	7	light moved
1113G	1	PAK	F	arena	43.68	3.77689	2013-06-11	47	light moved	S	short		72	618.744	0		4.27667	6.42769	8.59366	2.15103	8	light moved
1113G	1	PAK	F	arena	44.89	3.80422	2013-06-13	48	light moved	Z	short		80	690.511	1		4.38203	6.53743	8.63139	2.15541	9	light moved
1113G	1	PAK	F	arena	44.89	3.80422	2013-06-20	49	light moved	J	long		309	2744.85	17		5.73334	7.91748	8.883	2.18414	10	light moved
1113G	1	PAK	F	arena	44.89	3.80422	2013-07-02	50	Dark	Z	short	158.76	165	838.013	10	5.06739	5.10595	6.73103	5.07887	1.62509	1	dark
1113G	1	PAK	F	arena	44.89	3.80422	2013-07-04	51	Dark	V	long	146.32	147	789.365	0	4.9858	4.99043	6.67123	5.36983	1.6808	2	dark
1113G	1	PAK	F	arena	43.36	3.76954	2013-07-06	52	Dark	J	long	225.88	230	1100.49	21	5.42	5.43808	7.00351	4.78475	1.56543	3	dark
1113G	1	PAK	F	arena	43.36	3.76954	2013-07-09	53	s ostrůvkem	S	short		120		3		4.78749				1	no
1113G	0	PAK	F	arena	43.36	3.76954	2013-07-11	54	bez ostrůvku	V	long		120	1181.59	8		4.78749	7.07462	9.84658	2.28712	2	without platform
1113G	0	PAK	F	arena	43.36	3.76954	2013-07-13	55	s ostrůvkem	V	long		76		2		4.33073				3	no
1113G	1	PAK	F	arena	43.36	3.76954	2013-07-16	56	bez ostrůvku	Z	short		120	337.791	8		4.78749	5.82243	2.81493	1.03494	4	without platform
1113G	0	PAK	F	arena	43.36	3.76954	2013-07-18	57	s ostrůvkem	S	short		100		5		4.60517				5	no
1113G	1	PAK	F	arena	50.2	3.91602	2013-07-20	58	bez ostrůvku	J	long		120	686.198	7		4.78749	6.53117	5.71832	1.74367	6	without platform
1113G	0	PAK	F	arena	50.2	3.91602	2013-09-23	59	Memorytest1	S	short	88.64	87	653.861	2	4.48458	4.46591	6.48289	7.51564	2.01699	1	no
1113G	1	PAK	F	arena	50.2	3.91602	2013-09-24	65	Memorytest1	V	long	225.64	220	1014.39	11	5.41894	5.39363	6.92204	4.61086	1.52842	2	no
1113G	1	PAK	F	arena	50.2	3.91602	2013-09-26	66	Memorytest1	S	short	96.72	94	434.523	2	4.57182	4.54329	6.07425	4.62259	1.53095	3	no
1113G	1	PAK	F	arena	50.2	3.91602	2014-01-23	68	SMemorytest2	Z	short	227.04	105	643.547	5	5.42513	4.65396	6.467	6.12902	1.81303	1	no
1113G	1	PAK	F	arena	50.2	3.91602	2014-01-29	69	SMemorytest2	S	short	572.76	480	1653.23	21	6.35047	6.17379	7.41049	3.44423	1.2367	2	no
1113G	1	PAK	F	arena	50.2	3.91602	2014-02-05	70	SMemorytest2	J	long	214.72	480	1074.4	18	5.36933	6.17379	6.97952	2.23833	0.805732	3	no
1125G	0	PAK	F	arena	48.64	3.88445		1	aSTraining	S	short	117.4	103	689.309	5	4.76559	4.63473	6.53569	6.69232	1.90096	1	no
1125G	0	PAK	F	arena	48.64	3.88445		2	aSTraining	S	short	116.44	133	1011.38	1	4.75738	4.89035	6.91907	7.60436	2.02872	2	no
1125G	0	PAK	F	arena	48.64	3.88445		3	aSTraining	Z	short	249.76	262	2312.01	7	5.5205	5.56834	7.74587	8.82447	2.17753	3	no
1125G	0	PAK	F	arena	47.56	3.86199		4	Training	S	short	81.08	95	323.128	3	4.39544	4.55388	5.77805	3.40135	1.22417	4	no
1125G	0	PAK	F	arena	47.56	3.86199		5	Training	J	long	237.28	326	1721.01	9	5.46924	5.7869	7.45067	5.27917	1.66377	5	no
1125G	0	PAK	F	arena	47.56	3.86199		6	Training	Z	short	116.44	114	837.499	7	4.75738	4.7362	6.73042	7.34648	1.99422	6	no
1125G	0	PAK	F	arena	47.56	3.86199		7	Training	J	long	110.52	116	560.996	4	4.7052	4.75359	6.32971	4.83617	1.57612	7	no
1125G	0	PAK	F	arena	47.09	3.85206		8	Training	V	long	260.36	258	2393.85	9	5.56207	5.55296	7.78066	9.27849	2.2277	8	no
1125G	0	PAK	F	arena	47.09	3.85206		9	Training	V	long	57.48	80	284.156	3	4.05144	4.38203	5.64952	3.55195	1.2675	9	no
1125G	0	PAK	F	arena	47.09	3.85206		10	Training	Z	short	131.08	140	556.246	6	4.87581	4.94164	6.32121	3.97319	1.37957	10	no
1125G	0	PAK	F	arena	47.09	3.85206		11	Training	V	long	82.2	91	328.721	1	4.40916	4.51086	5.79521	3.61232	1.28435	11	no
1125G	0	PAK	F	arena	47.09	3.85206		12	Training	J	long	124.76	118	362.458	2	4.82639	4.77068	5.89291	3.07168	1.12222	12	no
1125G	0	PAK	F	arena	47.09	3.85206		13	Training	V	long	119.64	113	674.804	3	4.78449	4.72739	6.51442	5.97172	1.78703	13	no
1125G	0	PAK	F	arena	47.09	3.85206		14	Training	J	long	326.56	410	1552.33	9	5.78861	6.01616	7.34751	3.78617	1.33136	14	no
1125G	0	PAK	F	arena	47.09	3.85206		15	Training	V	long	155.72	276	662.917	11	5.04806	5.6204	6.49665	2.40187	0.876249	15	no
1125G	0	PAK	F	arena	50.62	3.92435		16	Training	S	short	44.96	60	189.778	1	3.80577	4.09434	5.24585	3.16297	1.15151	16	no
1125G	0	PAK	F	arena	50.62	3.92435		17	Training	Z	short	73.6	108	346.311	2	4.29865	4.68213	5.84734	3.20658	1.16521	17	no
1125G	0	PAK	F	arena	50.62	3.92435		18	FTraining	J	long	67.64	66	426.654	2	4.2142	4.18965	6.05597	6.46445	1.86632	18	no
1125G	0	PAK	F	arena	50.62	3.92435		19	FTraining	Z	short	140.68	147	346.357	1	4.94649	4.99043	5.84747	2.35617	0.857037	19	no
1125G	0	PAK	F	arena	50.62	3.92435		20	FTraining	S	short	162.84	187	874.789	5	5.09277	5.23111	6.77398	4.67802	1.54287	20	no
1125G	1	PAK	F	arena	50.8	3.9279		21	arena moved	S	long	498.52	143	1210.39	3	6.21164	4.96284	7.0987	8.46427	2.13585	1	arena moved
1125G	1	PAK	F	arena	50.8	3.9279		22	arena moved	Z	short	398.88	187	2037.41	12	5.98866	5.23111	7.61943	10.8952	2.38833	2	arena moved
1125G	1	PAK	F	arena	50.8	3.9279		23	arena moved	J	short	380.28	335	3212.18	7	5.94091	5.81413	8.07471	9.5886	2.26057	3	arena moved
1125G	1	PAK	F	arena	50.8	3.9279		24	arena moved	S	long	379.28	202	3287.08	2	5.93827	5.30827	8.09775	16.2727	2.78949	4	arena moved
1125G	1	PAK	F	arena	47.69	3.86472		25	arena moved	Z	short	130.96	123	1711.66	8	4.87489	4.81218	7.44522	13.9159	2.63303	5	arena moved
1125G	1	PAK	F	arena	47.69	3.86472		26	arena moved	V	long	76.76	72	267.912	0	4.34068	4.27667	5.59066	3.721	1.31399	6	arena moved
1125G	1	PAK	F	arena	47.69	3.86472		27	arena moved	J	short	122.76	136	836.917	5	4.81023	4.91265	6.72972	6.1538	1.81707	7	arena moved
1125G	1	PAK	F	arena	47.69	3.86472		28	arena moved	S	long		85		4		4.44265				8	arena moved
1125G	1	PAK	F	arena	49.47	3.90137		29	arena moved	V	long	78.96	77	267.076	3	4.36894	4.34381	5.58753	3.46852	1.24373	9	arena moved
1125G	1	PAK	F	arena	49.47	3.90137		30	arena moved	Z	short	129.6	128	530.593	4	4.86445	4.85203	6.274	4.14526	1.42196	10	arena moved
1125G	1	PAK	F	arena	49.47	3.90137		31	arena moved	V	long	71.52	247	510.859	7	4.26998	5.50939	6.23609	2.06826	0.726705	11	arena moved
1125G	1	PAK	F	arena	49.47	3.90137		32	arena moved	S	long	188.08	206	1964.28	8	5.23687	5.32788	7.58288	9.53534	2.255	12	arena moved
1125G	1	PAK	F	arena	47.96	3.87037		33	arena moved	J	short	151.88	200	1475.49	8	5.02309	5.29832	7.29675	7.37745	1.99843	13	arena moved
1125G	1	PAK	F	arena	47.96	3.87037		34	arena moved	V	long	263.44	272	1233.11	4	5.57383	5.6058	7.11729	4.53349	1.51149	14	arena moved
1125G	1	PAK	F	arena	47.96	3.87037		35	arena moved	Z	short	86.6	105	305.014	0	4.4613	4.65396	5.72036	2.9049	1.0664	15	arena moved
1125G	1	PAK	F	arena	47.96	3.87037		36	arena back	J	long	55.96	55	302.733	1	4.02464	4.00733	5.71285	5.50424	1.70552	1	arena back
1125G	1	PAK	F	arena	43.8	3.77963		37	arena back	Z	short	100	97	405.5	1	4.60517	4.57471	6.00512	4.18041	1.43041	2	arena back
1125G	1	PAK	F	arena	43.8	3.77963		38	arena back	S	short	31.48	93	285.731	3	3.44935	4.5326	5.65505	3.07238	1.12245	3	arena back
1125G	1	PAK	F	arena	43.8	3.77963		39	arena back	J	long	50.28	47	260.39	1	3.91761	3.85015	5.56218	5.54021	1.71203	4	arena back
1125G	1	PAK	F	arena	43.8	3.77963		40	arena back	V	long	97.96	96	527.821	1	4.58456	4.56435	6.26876	5.49814	1.70441	5	arena back
1125G	1	PAK	F	arena	42.91	3.7591		41	light moved	V	long		193	1704.22	2		5.26269	7.44086	8.83017	2.17817	1	light moved
1125G	1	PAK	F	arena	42.91	3.7591		42	light moved	Z	short		18	134.315	0		2.89037	4.90019	7.46195	2.00982	2	light moved
1125G	1	PAK	F	arena	42.91	3.7591		43	light moved	J	long		67	573.889	1		4.20469	6.35244	8.56551	2.14774	3	light moved
1125G	1	PAK	F	arena	42.91	3.7591		44	light moved	S	short		57	484.18	1		4.04305	6.18246	8.49439	2.13941	4	light moved
1125G	1	PAK	F	arena	41.97	3.73696		45	light moved	Z	short		176	1551.72	2		5.17048	7.34712	8.81658	2.17663	5	light moved
1125G	1	PAK	F	arena	41.97	3.73696		46	light moved	V	long		329	2924.27	5		5.79606	7.9808	8.88834	2.18474	6	light moved
1125G	1	PAK	F	arena	41.97	3.73696		47	light moved	J	long		130	1139.06	2		4.86753	7.03796	8.76197	2.17042	7	light moved
1125G	1	PAK	F	arena	41.97	3.73696		48	light moved	S	short		130	1139.06	5		4.86753	7.03796	8.76197	2.17042	8	light moved
1125G	0	PAK	F	arena	42.3	3.74479		49	light moved	Z	short		480	4278.87	17		6.17379	8.36144	8.91431	2.18766	9	light moved
1125G	1	PAK	F	arena	42.3	3.74479		50	light moved	J	long		134	1174.94	3		4.89784	7.06897	8.76821	2.17113	10	light moved
1125G	1	PAK	F	arena	42.3	3.74479		51	Dark	Z	short		342	222.9	9		5.83481	5.40672	0.651754	-0.428087	1	dark
1125G	1	PAK	F	arena	42.3	3.74479		52	Dark	V	long		61	108.079	1		4.11087	4.68286	1.77179	0.571989	2	dark
1125G	1	PAK	F	arena	42.3	3.74479		53	Dark	J	long		174	180.457	4		5.15906	5.19549	1.03711	0.0364372	3	dark
1125G	1	PAK	F	arena	43.07	3.76283		54	s ostrůvkem	S	short		3	107.915	0		1.09861	4.68134	35.9717	3.58273	1	no
1125G	1	PAK	F	arena	43.07	3.76283		55	bez ostrůvku	V	long		120		5		4.78749				2	without platform
1125G	0	PAK	F	arena	43.07	3.76283		56	s ostrůvkem	V	long		73	530.224	1		4.29046	6.2733	7.26334	1.98284	3	no
1125G	1	PAK	F	arena	43.07	3.76283		57	bez ostrůvku	Z	short		120		4		4.78749				4	without platform
1125G	0	PAK	F	arena	43.45	3.77161		58	s ostrůvkem	S	short		105	981.192	3		4.65396	6.88877	9.34469	2.23481	5	no
1125G	1	PAK	F	arena	43.45	3.77161		59	bez ostrůvku	J	long		120		1		4.78749				6	without platform
1125G	0	PAK	F	arena	43.45	3.77161		60	Memorytest1	S	short	49.48	47	89.4451	0	3.90157	3.85015	4.49363	1.90309	0.643477	1	no
1125G	1	PAK	F	arena	43.45	3.77161		61	Memorytest1	V	long	63.6	85	165.723	1	4.15261	4.44265	5.11032	1.94968	0.667666	2	no
1125G	1	PAK	F	arena	43.45	3.77161		62	Memorytest1	S	short	93.28	90	188.732	4	4.53561	4.49981	5.24033	2.09702	0.740518	3	no
1125G	0	PAK	F	arena	50.62	3.92435	2014-01-23	63	SMemorytest2	Z	short	852.44	480	1871.71	11	6.7481	6.17379	7.53461	3.8994	1.36082	1	no
1125G	0	PAK	F	arena	50.62	3.92435	2014-01-29	64	SMemorytest2	S	short	697.84	460	1865.52	13	6.54799	6.13123	7.5313	4.05548	1.40007	2	no
1125G	0	PAK	F	arena	50.62	3.92435	2014-02-05	65	SMemorytest2	J	long	145.12	241	352.84	1	4.97756	5.4848	5.86601	1.46407	0.381218	3	no
8145G	1	LAB	F	arena	35.91	3.58102		1	aSTraining	S	short	329.04	355	2266.23	22	5.79618	5.87212	7.72587	6.38375	1.85376	1	no
8145G	1	LAB	F	arena	35.91	3.58102		2	aSTraining	S	short	183.84	207	672.65	10	5.21407	5.33272	6.51123	3.24952	1.17851	2	no
8145G	1	LAB	F	arena	35.91	3.58102		3	aSTraining	Z	short	371.88	369	1723.59	15	5.91857	5.9108	7.45216	4.67098	1.54137	3	no
8145G	1	LAB	F	arena	38.51	3.65092		4	Training	S	short	96.56	94	324.544	0	4.57016	4.54329	5.78242	3.4526	1.23913	4	no
8145G	1	LAB	F	arena	38.51	3.65092		5	Training	J	long	406.68	398	1887.45	29	6.00803	5.98645	7.54298	4.74234	1.55653	5	no
8145G	1	LAB	F	arena	38.51	3.65092		6	Training	J	long	201.28	197	1032.98	1	5.3047	5.2832	6.9402	5.24355	1.657	6	no
8145G	1	LAB	F	arena	43.18	3.76538		7	Training	V	long	61.84	56	217.087	1	4.12455	4.02535	5.3803	3.87655	1.35495	7	no
8145G	1	LAB	F	arena	43.18	3.76538		8	Training	V	long	145	148	735.132	7	4.97673	4.99721	6.60005	4.96711	1.60284	8	no
8145G	1	LAB	F	arena	43.18	3.76538		9	Training	Z	short	349.52	356	1553.01	23	5.85656	5.87493	7.34795	4.36239	1.47302	9	no
8145G	1	LAB	F	arena	43.18	3.76538		10	Training	V	long	165.56	175	541.82	14	5.10933	5.16479	6.29493	3.09611	1.13015	10	no
8145G	1	LAB	F	arena	43.18	3.76538		11	Training	J	long	151.64	151	564.512	9	5.02151	5.01728	6.33596	3.73849	1.31868	11	no
8145G	1	LAB	F	arena	43.18	3.76538		12	Training	V	long	117.64	118	550.556	6	4.76763	4.77068	6.31093	4.66573	1.54024	12	no
8145G	1	LAB	F	arena	43.18	3.76538		13	Training	J	long	86.12	89	411.51	3	4.45574	4.48864	6.01983	4.62371	1.5312	13	no
8145G	1	LAB	F	arena	43.18	3.76538		14	Training	V	long	67.36	62	262.117	1	4.21005	4.12713	5.56879	4.22769	1.44166	14	no
8145G	1	LAB	F	arena	45.78	3.82385		15	Training	S	short	62.76	97	366.707	6	4.13932	4.57471	5.90456	3.78048	1.32985	15	no
8145G	1	LAB	F	arena	45.78	3.82385		16	Training	Z	short	62.28	55	240.977	0	4.13164	4.00733	5.4847	4.3814	1.47737	16	no
8145G	1	LAB	F	arena	45.78	3.82385		17	Training	J	long	90.24	91	406.59	4	4.50247	4.51086	6.00781	4.46802	1.49695	17	no
8145G	1	LAB	F	arena	45.78	3.82385		18	FTraining	Z	short	132.88	164	619.432	7	4.88945	5.09987	6.4288	3.77702	1.32894	18	no
8145G	1	LAB	F	arena	45.83	3.82494		19	FTraining	S	short	37.12	41	151.041	1	3.61416	3.71357	5.01755	3.68393	1.30398	19	no
8145G	1	LAB	F	arena	45.83	3.82494		20	FTraining	Z	short	85.72	80	394.573	5	4.45109	4.38203	5.9778	4.93216	1.59578	20	no
8145G	1	LAB	F	arena	47.84	3.86786		21	arena moved	S	long	76.96	75	348.978	2	4.34329	4.31749	5.85501	4.65304	1.53752	1	arena moved
8145G	1	LAB	F	arena	47.84	3.86786		22	arena moved	Z	short	51.96	49	286.843	0	3.95047	3.89182	5.65894	5.85394	1.76711	2	arena moved
8145G	1	LAB	F	arena	47.84	3.86786		23	arena moved	J	short	220.84	219	1810.27	12	5.39744	5.38907	7.50123	8.26607	2.11216	3	arena moved
8145G	1	LAB	F	arena	47.84	3.86786		24	arena moved	S	long	94.12	88	1386.62	5	4.54457	4.47734	7.23462	15.757	2.75729	4	arena moved
8145G	1	LAB	F	arena	46.27	3.83449		25	arena moved	Z	short	372.4	370	2603.64	15	5.91997	5.9135	7.86467	7.03686	1.95116	5	arena moved
8145G	1	LAB	F	arena	46.27	3.83449		26	arena moved	V	long	96.6	94	654.609	8	4.57058	4.54329	6.48404	6.96393	1.94074	6	arena moved
8145G	1	LAB	F	arena	46.27	3.83449		27	arena moved	J	short	36.12	66	170.103	3	3.58685	4.18965	5.1364	2.57732	0.946749	7	arena moved
8145G	1	LAB	F	arena	46.27	3.83449		28	arena moved	S	long		187		12		5.23111				8	arena moved
8145G	1	LAB	F	arena	43.47	3.77207		29	arena moved	V	long	65.96	63	435.168	4	4.18905	4.14313	6.07573	6.90743	1.9326	9	arena moved
8145G	1	LAB	F	arena	43.47	3.77207		30	arena moved	Z	short	38.32	34	241.26	1	3.64597	3.52636	5.48588	7.09588	1.95951	10	arena moved
8145G	1	LAB	F	arena	43.47	3.77207		31	arena moved	V	long	74.88	65	262.305	2	4.31589	4.17439	5.56951	4.03546	1.39512	11	arena moved
8145G	1	LAB	F	arena	43.47	3.77207		32	arena moved	S	long	164.36	173	894.143	7	5.10206	5.15329	6.79587	5.16846	1.64257	12	arena moved
8145G	1	LAB	F	arena	42.34	3.74573		33	arena moved	J	short	73.76	82	1142	3	4.30082	4.40672	7.04054	13.9268	2.63382	13	arena moved
8145G	1	LAB	F	arena	42.34	3.74573		34	arena moved	V	long	97	90	792.709	4	4.57471	4.49981	6.67546	8.80788	2.17565	14	arena moved
8145G	0	LAB	F	arena	42.34	3.74573		35	arena moved	Z	short	474.88	480	2246.84	30	6.16306	6.17379	7.71728	4.68092	1.54349	15	arena moved
8145G	1	LAB	F	arena	42.34	3.74573		36	arena back	J	long	54.96	54	287.223	0	4.00661	3.98898	5.66026	5.31894	1.67127	1	arena back
8145G	1	LAB	F	arena	41.23	3.71917		37	arena back	Z	short	93.08	89	341.145	1	4.53346	4.48864	5.83231	3.83309	1.34367	2	arena back
8145G	1	LAB	F	arena	41.23	3.71917		38	arena back	S	short	54.96	54	271.853	2	4.00661	3.98898	5.60526	5.03431	1.61628	3	arena back
8145G	1	LAB	F	arena	41.23	3.71917		39	arena back	J	long	160.96	159	726.883	7	5.08116	5.0689	6.58877	4.57159	1.51986	4	arena back
8145G	1	LAB	F	arena	41.23	3.71917		40	arena back	V	long	93.6	91	420.026	4	4.53903	4.51086	6.04032	4.61567	1.52946	5	arena back
8145G	1	LAB	F	arena	41.03	3.7143		41	light moved	V	long		272	2412.92	5		5.6058	7.78859	8.87104	2.18279	1	light moved
8145G	1	LAB	F	arena	41.03	3.7143		42	light moved	Z	short		66	564.918	2		4.18965	6.33668	8.55937	2.14703	2	light moved
8145G	1	LAB	F	arena	41.03	3.7143		43	light moved	J	long		156	1372.3	5		5.04986	7.22424	8.79679	2.17439	3	light moved
8145G	1	LAB	F	arena	41.03	3.7143		44	light moved	S	short		284	2520.57	12		5.64897	7.83224	8.87526	2.18327	4	light moved
8145G	1	LAB	F	arena	39.29	3.67097		45	light moved	Z	short		164	1444.07	4		5.09987	7.27522	8.80528	2.17535	5	light moved
8145G	1	LAB	F	arena	39.29	3.67097		46	light moved	V	long		323	2870.44	14		5.77765	7.96222	8.88681	2.18457	6	light moved
8145G	1	LAB	F	arena	39.29	3.67097		47	light moved	J	long		132	1157	2		4.8828	7.05358	8.76513	2.17078	7	light moved
8145G	1	LAB	F	arena	39.29	3.67097		48	light moved	S	short		183	1614.51	8		5.20949	7.38679	8.82248	2.1773	8	light moved
8145G	1	LAB	F	arena	39.78	3.68336		49	light moved	Z	short		256	2269.39	8		5.54518	7.72727	8.8648	2.18209	9	light moved
8145G	1	LAB	F	arena	39.78	3.68336		50	light moved	J	long		398	3543.26	17		5.98645	8.1728	8.90266	2.18635	10	light moved
8145G	0	LAB	F	arena	45.83	3.82494		51	Dark	Z	short	174.96	254	901.365	14	5.16456	5.53733	6.80391	3.54868	1.26658	1	dark
8145G	0	LAB	F	arena	45.83	3.82494		52	Dark	V	long	118.36	118	680.025	5	4.77373	4.77068	6.52213	5.76292	1.75144	2	dark
8145G	1	LAB	F	arena	45.83	3.82494		53	Dark	J	long	76.28	79	515.467	5	4.33441	4.36945	6.24507	6.5249	1.87562	3	dark
8145G	?	LAB	F	arena	45.83	3.82494		54	s ostrůvkem	S	short		7	1139.82	0		1.94591	7.03863	162.831	5.09272	1	no
8145G	?	LAB	F	arena	45.83	3.82494		55	bez ostrůvku	V	long		120		0		4.78749				2	without platform
8145G	?	LAB	F	arena	41.03	3.7143		56	s ostrůvkem	V	long		13	1457.58	0		2.56495	7.28453	112.122	4.71958	3	no
8145G	?	LAB	F	arena	41.03	3.7143		57	bez ostrůvku	Z	short		120		5		4.78749				4	without platform
8145G	?	LAB	F	arena	41.03	3.7143		58	s ostrůvkem	S	short		120	1765.7	4		4.78749	7.4763	14.7142	2.68881	5	no
8145G	?	LAB	F	arena	41.03	3.7143		59	bez ostrůvku	J	long		120		6		4.78749				6	without platform
8145G	1	LAB	F	arena	45.83	3.82494		60	Memorytest1	S	short	22.16	20	102.994	0	3.09829	2.99573	4.63467	5.1497	1.63894	1	no
8145G	1	LAB	F	arena	45.83	3.82494		61	Memorytest1	V	long	182.24	178	408.053	0	5.20532	5.18178	6.0114	2.29243	0.829614	2	no
8145G	1	LAB	F	arena	45.83	3.82494		62	Memorytest1	S	short	188.8	186	851.15	0	5.24069	5.22575	6.74659	4.57608	1.52084	3	no
8145G	1	LAB	F	arena	45.83	3.82494	2014-01-23	63	SMemorytest2	Z	short	675.12	430	1259.45	11	6.51489	6.06379	7.13843	2.92895	1.07465	1	no
8145G	1	LAB	F	arena	45.83	3.82494	2014-01-29	64	SMemorytest2	S	short	379.44	480	876.018	2	5.9387	6.17379	6.77539	1.82504	0.601601	2	no
8145G	1	LAB	F	arena	45.83	3.82494	2014-02-05	65	SMemorytest2	J	long	105.04	480	480.23	0	4.65434	6.17379	6.17427	1.00048	0.000479052	3	no
8145G	1	LAB	F	arena	45.83	3.82494	2015-01-07	66	FMemorytest2	V	long	111.28	134	250.533	2	4.71205	4.89784	5.52359	1.86965	0.625751	4	no
8145G	1	LAB	F	arena	45.83	3.82494	2015-02-04	67	FMemorytest2	J	long	118.48	158	346.996	3	4.77474	5.0626	5.84931	2.19618	0.786718	5	no
8145G	1	LAB	F	arena	45.83	3.82494	2015-03-18	68	FMemorytest2	S	short	357.36	480	804.519	19	5.87874	6.17379	6.69024	1.67608	0.516458	6	no
8157G	1	PAK	F	arena	35.48	3.56897	2012-06-08	1	aSTraining	S	short	54.24	37	413.155	0	3.99342	3.61092	6.02382	11.1664	2.4129	1	no
8157G	1	PAK	F	arena	35.48	3.56897	2012-06-15	2	aSTraining	S	short	74.48	67	618.276	0	4.31053	4.20469	6.42693	9.228	2.22224	2	no
8157G	1	PAK	F	arena	35.48	3.56897	2012-06-22	3	aSTraining	Z	short	50.12	49	387.18	0	3.91442	3.89182	5.95889	7.90163	2.06707	3	no
8157G	1	PAK	F	arena	35.15	3.55962	2012-06-29	4	Training	S	short	47.28	42	523.73	0	3.85609	3.73767	6.26098	12.4698	2.52331	4	no
8157G	1	PAK	F	arena	35.15	3.55962	2012-07-06	5	Training	J	long	192.04	180	911.536	21	5.2577	5.19296	6.81513	5.06409	1.62217	5	no
8157G	1	PAK	F	arena	35.15	3.55962	2012-07-20	6	Training	Z	short	222	222	1816.49	6	5.40268	5.40268	7.50466	8.18239	2.10198	6	no
8157G	1	PAK	F	arena	35.15	3.55962	2012-07-27	7	Training	J	long	169.24	167	1003.35	13	5.13132	5.11799	6.9111	6.00808	1.79311	7	no
8157G	1	PAK	F	arena	42.54	3.75044	2012-08-03	8	Training	V	long	162.04	166	1904.15	13	5.08784	5.11199	7.55179	11.4708	2.4398	8	no
8157G	1	PAK	F	arena	42.54	3.75044	2012-08-10	9	Training	V	long	192.16	191	1495.67	16	5.25833	5.25227	7.31033	7.83073	2.05806	9	no
8157G	1	PAK	F	arena	42.54	3.75044	2012-08-24	10	Training	V	long	95.12	90	546.545	8	4.55514	4.49981	6.30362	6.07272	1.80381	10	no
8157G	1	PAK	F	arena	42.54	3.75044	2012-08-31	11	Training	J	long	19.88	13	136.715	0	2.98971	2.56495	4.9179	10.5165	2.35295	11	no
8157G	1	PAK	F	arena	42.54	3.75044	2012-10-01	12	Training	V	long	76.92	70	588.449	0	4.34277	4.2485	6.37749	8.40641	2.129	12	no
8157G	1	PAK	F	arena	42.54	3.75044	2012-10-08	13	Training	J	long	76.6	80	493.459	2	4.3386	4.38203	6.20144	6.16824	1.81941	13	no
8157G	1	PAK	F	arena	42.54	3.75044	2012-10-15	14	Training	V	long	27.88	24	128.834	0	3.32791	3.17805	4.85852	5.36808	1.68047	14	no
8157G	1	PAK	F	arena	45.72	3.82254	2012-10-22	15	Training	S	short	4.48	2	29.8252	0	1.49962	0.693147	3.39535	14.9126	2.70221	15	no
8157G	1	PAK	F	arena	45.72	3.82254	2012-11-12	16	Training	Z	short	263.28	273	1543.05	19	5.57322	5.60947	7.34152	5.6522	1.73204	16	no
8157G	1	PAK	F	arena	45.72	3.82254	2012-11-15	17	Training	J	long	86.72	85	741.374	2	4.46268	4.44265	6.60851	8.72205	2.16585	17	no
8157G	1	PAK	F	arena	45.72	3.82254	2012-11-19	18	FTraining	Z	short	193.72	190	853.444	9	5.26641	5.24702	6.74928	4.49181	1.50226	18	no
8157G	1	PAK	F	arena	42.6	3.75185	2012-11-22	19	FTraining	S	short	195.32	189	1297.97	10	5.27464	5.24175	7.16856	6.86757	1.92681	19	no
8157G	1	PAK	F	arena	42.6	3.75185	2012-11-29	20	FTraining	Z	short	44.8	42	242.021	0	3.80221	3.73767	5.48902	5.7624	1.75135	20	no
8157G	1	PAK	F	arena	43.55	3.77391	2013-01-07	21	arena moved	S	long	102.88	104	858.411	5	4.63356	4.64439	6.75508	8.25395	2.11069	1	arena moved
8157G	1	PAK	F	arena	43.55	3.77391	2013-01-10	22	arena moved	Z	short	238.96	237	1871.77	15	5.4763	5.46806	7.53464	7.89776	2.06658	2	arena moved
8157G	1	PAK	F	arena	43.55	3.77391	2013-01-14	23	arena moved	J	short	33.36	31	237.562	3	3.50736	3.43399	5.47043	7.66329	2.03644	3	arena moved
8157G	1	PAK	F	arena	43.55	3.77391	2013-01-17	24	arena moved	S	long	52.96	50	363.775	0	3.96954	3.91202	5.89654	7.2755	1.98451	4	arena moved
8157G	1	PAK	F	arena	42.06	3.7391	2013-01-21	25	arena moved	Z	short	35.96	35	262.01	0	3.58241	3.55535	5.56838	7.486	2.01303	5	arena moved
8157G	1	PAK	F	arena	42.06	3.7391	2013-01-24	26	arena moved	V	long	69.8	67	432.057	3	4.24563	4.20469	6.06856	6.44861	1.86386	6	arena moved
8157G	1	PAK	F	arena	42.06	3.7391	2013-01-28	27	arena moved	J	short	71.96	71	388.666	2	4.27611	4.26268	5.96272	5.47417	1.70004	7	arena moved
8157G	1	PAK	F	arena	42.06	3.7391	2013-01-31	28	arena moved	S	long		49	1088.87	1		3.89182	6.9929	22.2218	3.10108	8	arena moved
8157G	1	PAK	F	arena	41.41	3.72352	2013-02-07	29	arena moved	V	long	125.96	126	138.815	5	4.83596	4.83628	4.93314	1.10171	0.0968602	9	arena moved
8157G	1	PAK	F	arena	41.41	3.72352	2013-02-14	30	arena moved	Z	short	21.96	19	1972.95	2	3.08922	2.94444	7.58729	103.839	4.64285	10	arena moved
8157G	1	PAK	F	arena	41.41	3.72352	2013-02-18	31	arena moved	V	long	261.96	259	1008.01	11	5.56819	5.55683	6.91573	3.89193	1.35891	11	arena moved
8157G	1	PAK	F	arena	41.41	3.72352	2013-02-25	32	arena moved	S	long	174.96	172	98.3016	6	5.16456	5.14749	4.58804	0.571521	-0.559454	12	arena moved
8157G	1	PAK	F	arena	39.48	3.67579	2013-03-05	33	arena moved	J	short	13.96	11	3532.51	1	2.6362	2.3979	8.16976	321.137	5.77187	13	arena moved
8157G	1	PAK	F	arena	39.48	3.67579	2013-06-27	34	arena moved	V	long		44		0		3.78419				14	arena moved
8157G	1	PAK		arena	39.48	3.67579	2013-03-26	35	arena moved	Z	short	53.96	53	2254.89	0	3.98824	3.97029	7.72086	42.5451	3.75056	15	arena moved
8157G	1	PAK	F	arena	39.48	3.67579	2013-04-02	36	arena back	J	long	217.88	216	149.959	7	5.38394	5.37528	5.01036	0.694255	-0.364916	1	arena back
8157G	1	PAK	F	arena	38.72	3.65636	2013-04-11	37	arena back	Z	short	32.96	30	245.305	3	3.49529	3.4012	5.5025	8.17683	2.1013	2	arena back
8157G	1	PAK	F	arena	38.72	3.65636	2013-04-18	38	arena back	S	short	30.76	25	105.54	0	3.42622	3.21888	4.65909	4.2216	1.44021	3	arena back
8157G	1	PAK	F	arena	38.72	3.65636	2013-04-23	39	arena back	J	long	10.96	9	535.05	0	2.39425	2.19722	6.28236	59.45	4.08514	4	arena back
8157G	1	PAK	F	arena	38.72	3.65636	2013-04-25	40	arena back	V	long	51.88	47	1318.47	0	3.94893	3.85015	7.18423	28.0526	3.33408	5	arena back
8157G	1	PAK	F	arena	38.68	3.65532	2013-05-02	41	light moved	V	long		150	403.442	6		5.01064	6.00003	2.68961	0.989398	1	light moved
8157G	1	PAK	F	arena	38.68	3.65532	2013-05-21	42	light moved	Z	short		48	403.442	1		3.8712	6.00003	8.40504	2.12883	2	light moved
8157G	1	PAK	F	arena	38.68	3.65532	2013-05-23	43	light moved	J	long		48	950.667	2		3.8712	6.85716	19.8056	2.98596	3	light moved
8157G	1	PAK	F	arena	38.68	3.65532	2013-05-28	44	light moved	S	short		109	259.908	3		4.69135	5.56033	2.38447	0.868979	4	light moved
8157G	1	PAK	F	arena	36.74	3.60387	2013-05-30	45	light moved	Z	short		32	98.4315	1		3.46574	4.58936	3.07598	1.12362	5	light moved
8157G	1	PAK	F	arena	36.74	3.60387	2013-06-04	46	light moved	V	long	114.96	14	358.588	0	4.74458	2.63906	5.88217	25.6134	3.24312	6	light moved
8157G	1	PAK	F	arena	36.74	3.60387	2013-06-06	47	light moved	J	long		43	17.6934	1		3.7612	2.87319	0.411474	-0.888008	7	light moved
8157G	1	PAK	F	arena	36.74	3.60387	2013-06-11	48	light moved	S	short	64.96	5	1085.23	0	4.17377	1.60944	6.98955	217.046	5.38011	8	light moved
8157G	1	PAK	F	arena	39.57	3.67807	2013-06-13	49	light moved	Z	short		124	834.045	6		4.82028	6.72629	6.72617	1.90601	9	light moved
8157G	1	PAK	F	arena	39.57	3.67807	2013-06-20	50	light moved	J	long	41.96	99	367.559	6	3.73672	4.59512	5.90688	3.71271	1.31176	10	light moved
8157G	1	PAK	F	arena	42.6	3.75185	2013-07-02	51	Dark	Z	short	65.92	48	474.953	2	4.18844	3.8712	6.16322	9.89485	2.29201	1	dark
8157G	1	PAK	F	arena	42.6	3.75185	2013-07-04	52	Dark	V	long	67.08	20	479.489	2	4.20589	2.99573	6.17272	23.9745	3.17699	2	dark
8157G	1	PAK	F	arena	42.6	3.75185	2013-07-06	53	Dark	J	long	173.8	48	896.828	1	5.15791	3.8712	6.79886	18.6839	2.92766	3	dark
8157G	1	PAK	F	arena	39.57	3.67807	2013-07-09	54	s ostrůvkem	S	short	114.96	116	900.654	5	4.74458	4.75359	6.80312	7.76426	2.04953	1	no
8157G		PAK	F	arena	39.57	3.67807	2013-07-11	55	bez ostrůvku	V	long		120		7		4.78749				2	without platform
8157G	1	PAK	F	arena	39.57	3.67807	2013-07-13	56	s ostrůvkem	V	long	64.96	63	483.813	2	4.17377	4.14313	6.1817	7.67957	2.03856	3	no
8157G		PAK	F	arena	39.57	3.67807	2013-07-16	57	bez ostrůvku	Z	short		120		6		4.78749				4	without platform
8157G	1	PAK	F	arena	39.57	3.67807	2013-07-18	58	s ostrůvkem	S	short	41.96	40	491.628	1	3.73672	3.68888	6.19772	12.2907	2.50884	5	no
8157G		PAK	F	arena	39.57	3.67807	2013-07-20	59	bez ostrůvku	J	long		120		6		4.78749				6	without platform
8157G	1	PAK	F	arena	42.6	3.75185	2013-09-23	60	Memorytest1	S	short	38.32	30	195.789	3	3.64597	3.4012	5.27704	6.5263	1.87584	1	no
8157G	1	PAK	F	arena	42.6	3.75185	2013-09-24	61	Memorytest1	V	long	173.84	173	660.786	8	5.15814	5.15329	6.49343	3.81957	1.34014	2	no
8157G	1	PAK	F	arena	42.6	3.75185	2013-09-26	62	Memorytest1	S	short	47.96	45	236.852	0	3.87037	3.80666	5.46744	5.26338	1.66077	3	no
8157G	1	PAK	F	arena	37.3	3.61899	2014-01-23	63	SMemorytest2	Z	short	48.36	18	241.866	0	3.87867	2.89037	5.48838	13.437	2.59801	1	no
8157G	1	PAK	F	arena	37.3	3.61899	2014-01-29	64	SMemorytest2	S	short	163.16	93	570.629	1	5.09473	4.5326	6.34674	6.1358	1.81414	2	no
8157G	1	PAK	F	arena	37.3	3.61899	2014-02-05	65	SMemorytest2	J	long	217.36	202	1137.7	13	5.38155	5.30827	7.03676	5.63218	1.7285	3	no
8157G	1	PAK	F	arena	37.3	3.61899	2015-01-07	66	FMemorytest2	Z	short	71.64	66	367.28	3	4.27165	4.18965	5.90612	5.56485	1.71647	4	no
8157G	1	PAK	F	arena	37.3	3.61899	2015-02-04	67	FMemorytest2	J	long	30.56	23	84.7995	0	3.41969	3.13549	4.44029	3.68693	1.3048	5	no
8157G	1	PAK	F	arena	37.3	3.61899	2015-04-08	68	FMemorytest2	S	short	15	5	73.3097	0	2.70805	1.60944	4.29469	14.6619	2.68526	6	no
8158G	1	PAK	F	arena	37.49	3.62407	2012-06-08	1	aSTraining	S	short	235.76	227	1500.4	5	5.46281	5.42495	7.31349	6.60969	1.88854	1	no
8158G	1	PAK	F	arena	37.49	3.62407	2012-06-15	2	aSTraining	S	short	372.92	396	2447.38	12	5.92136	5.98141	7.80277	6.18025	1.82136	2	no
8158G	0	PAK	F	arena	37.49	3.62407	2012-06-22	3	aSTraining	Z	short	6.52	3	79.2707	0	1.87487	1.09861	4.37287	26.4236	3.27426	3	no
8158G	0	PAK	F	arena	35.94	3.58185	2012-06-29	4	Training	S	short	132.12	126	995.57	0	4.88371	4.83628	6.90332	7.90135	2.06703	4	no
8158G	0	PAK	F	arena	35.94	3.58185	2012-07-06	5	Training	J	long	64.44	60	512.678	3	4.16573	4.09434	6.23965	8.54463	2.1453	5	no
8158G	0	PAK	F	arena	35.94	3.58185	2012-07-20	6	Training	Z	short	207.2	204	1629.88	18	5.33368	5.31812	7.39626	7.98961	2.07814	6	no
8158G	0	PAK	F	arena	35.94	3.58185	2012-07-27	7	Training	J	long	42.16	40	204.554	0	3.74147	3.68888	5.32083	5.11385	1.63195	7	no
8158G	0	PAK	F	arena	43.99	3.78396	2012-08-03	8	Training	V	long	62.88	119	283.666	9	4.14123	4.77912	5.6478	2.38375	0.868674	8	no
8158G	0	PAK	F	arena	43.99	3.78396	2012-08-10	9	Training	V	long	481.32	480	2484.04	26	6.17653	6.17379	7.81764	5.17508	1.64386	9	no
8158G	0	PAK	F	arena	43.99	3.78396	2012-08-17	10	Training	Z	short	20.28	9	204.865	0	3.00964	2.19722	5.32235	22.7628	3.12513	10	no
8158G	0	PAK	F	arena	43.99	3.78396	2012-08-24	11	Training	V	long	166.08	172	1066.61	6	5.11247	5.14749	6.97224	6.20122	1.82475	11	no
8158G	0	PAK	F	arena	43.99	3.78396	2012-08-31	12	Training	J	long	89.64	87	464.272	2	4.4958	4.46591	6.14047	5.33646	1.67456	12	no
8158G	0	PAK	F	arena	43.99	3.78396	2012-10-01	13	Training	V	long	108	132	332.794	8	4.68213	4.8828	5.80752	2.52117	0.924722	13	no
8158G	0	PAK	F	arena	43.99	3.78396	2012-10-08	14	Training	J	long	166.16	201	741.57	13	5.11295	5.3033	6.60877	3.6894	1.30546	14	no
8158G	0	PAK	F	arena	43.99	3.78396	2012-10-15	15	Training	V	long	144.4	145	881.241	12	4.97259	4.97673	6.78133	6.07752	1.8046	15	no
8158G	0	PAK	F	arena	44.01	3.78442	2012-10-22	16	Training	S	short	46.88	52	265.59	3	3.84759	3.95124	5.58195	5.1075	1.63071	16	no
8158G	0	PAK	F	arena	44.01	3.78442	2012-11-12	17	Training	Z	short	62	56	341.761	3	4.12713	4.02535	5.83411	6.10288	1.80876	17	no
8158G	0	PAK	F	arena	44.01	3.78442	2012-11-15	18	FTraining	J	long	69.12	67	430.446	3	4.23584	4.20469	6.06482	6.42457	1.86013	18	no
8158G	0	PAK	F	arena	44.01	3.78442	2012-11-19	19	FTraining	Z	short	82.8	77	861.848	5	4.41643	4.34381	6.75908	11.1928	2.41527	19	no
8158G	0	PAK	F	arena	39.24	3.6697	2012-11-22	20	FTraining	S	short	92.04	107	533.623	5	4.52222	4.67283	6.27969	4.98713	1.60686	20	no
8158G	1	PAK	F	arena	41.34	3.72183	2013-01-07	21	arena moved	S	long	314.68	317	4248.47	15	5.75156	5.7589	8.35431	13.4021	2.59541	1	arena moved
8158G	1	PAK	F	arena	41.34	3.72183	2013-01-10	22	arena moved	Z	short	99	96	848.952	4	4.59512	4.56435	6.744	8.84325	2.17965	2	arena moved
8158G	1	PAK	F	arena	41.34	3.72183	2013-01-14	23	arena moved	J	short	11.48	6	76.2143	0	2.44061	1.79176	4.33355	12.7024	2.54179	3	arena moved
8158G	1	PAK	F	arena	41.34	3.72183	2013-01-17	24	arena moved	S	long	63.92	63	755.488	4	4.15763	4.14313	6.62736	11.9919	2.48423	4	arena moved
8158G	1	PAK	F	arena	40.12	3.69187	2013-01-21	25	arena moved	Z	short	393.92	392	2828.44	16	5.97615	5.97126	7.94748	7.21541	1.97622	5	arena moved
8158G	1	PAK	F	arena	40.12	3.69187	2013-01-24	26	arena moved	V	long	114.96	115	821.42	8	4.74458	4.74493	6.71103	7.14278	1.9661	6	arena moved
8158G	1	PAK	F	arena	40.12	3.69187	2013-01-28	27	arena moved	J	short	35.32	35	190.887	1	3.56445	3.55535	5.25168	5.45391	1.69633	7	arena moved
8158G	1	PAK	F	arena	40.12	3.69187	2013-01-31	28	arena moved	S	long		69		5		4.23411				8	arena moved
8158G	1	PAK	F	arena	43.07	3.76283	2013-02-07	29	arena moved	V	long	121.96	119	853.862	6	4.80369	4.77912	6.74977	7.17531	1.97065	9	arena moved
8158G	1	PAK	F	arena	43.07	3.76283	2013-02-14	30	arena moved	Z	short	104.2	92	638.488	7	4.64631	4.52179	6.4591	6.94009	1.93731	10	arena moved
8158G	1	PAK	F	arena	43.07	3.76283	2013-02-18	31	arena moved	V	long	184.8	182	1761.26	9	5.21927	5.20401	7.47378	9.67725	2.26978	11	arena moved
8158G	1	PAK	F	arena	43.07	3.76283	2013-02-25	32	arena moved	S	long	308.96	308	2518.79	19	5.73321	5.7301	7.83153	8.17789	2.10143	12	arena moved
8158G	1	PAK	F	arena	38.1	3.64021	2013-03-05	33	arena moved	J	short	66.72	68	1295.2	0	4.2005	4.21951	7.16642	19.0471	2.94691	13	arena moved
8158G	1	PAK	F	arena	38.1	3.64021	2013-03-12	34	arena moved	V	long	133.96	132	745.803	4	4.89754	4.8828	6.61446	5.65002	1.73166	14	arena moved
8158G	1	PAK	F	arena	38.1	3.64021	2013-03-26	35	arena moved	Z	short	39.96	37	255.234	1	3.68788	3.61092	5.54218	6.89822	1.93126	15	arena moved
8158G	1	PAK	F	arena	38.1	3.64021	2013-04-02	36	arena back	J	long	87.96	85	744.043	2	4.47688	4.44265	6.6121	8.75345	2.16945	1	arena back
8158G	1	PAK	F	arena	35.48	3.56897	2013-04-11	37	arena back	Z	short	56.96	54	354.397	4	4.04235	3.98898	5.87042	6.56291	1.88143	2	arena back
8158G	1	PAK	F	arena	35.48	3.56897	2013-04-18	38	arena back	S	short	69.96	28	519.169	1	4.24792	3.3322	6.25223	18.5418	2.92002	3	arena back
8158G	1	PAK	F	arena	35.48	3.56897	2013-04-23	39	arena back	J	long	71.92	65	569.005	2	4.27555	4.17439	6.34389	8.75392	2.1695	4	arena back
8158G	1	PAK	F	arena	35.48	3.56897	2013-04-25	40	arena back	V	long	241.96	240	1526.02	1	5.48877	5.48064	7.33042	6.35842	1.84978	5	arena back
8158G	1	PAK	F	arena	37.78	3.63178	2013-05-02	41	light moved	V	long		383	3408.69	12		5.94803	8.13408	8.89998	2.18605	1	light moved
8158G	1	PAK	F	arena	37.78	3.63178	2013-05-21	42	light moved	Z	short		58	493.151	2		4.06044	6.20082	8.50261	2.14037	2	light moved
8158G	1	PAK	F	arena	37.78	3.63178	2013-05-23	43	light moved	J	long		64	546.976	2		4.15888	6.30441	8.54651	2.14552	3	light moved
8158G	1	PAK	F	arena	37.78	3.63178	2013-05-28	44	light moved	S	short		404	3597.08	16		6.00141	8.18788	8.90367	2.18646	4	light moved
8158G	1	PAK	F	arena	37.5	3.62434	2013-05-30	45	light moved	Z	short		136	1192.88	5		4.91265	7.08413	8.77119	2.17147	5	light moved
8158G	1	PAK	F	arena	37.5	3.62434	2013-06-06	47	light moved	J	long		56	475.209	5		4.02535	6.16376	8.48588	2.1384	7	light moved
8158G	1	PAK	F	arena	37.5	3.62434	2013-06-11	48	light moved	S	short		73	627.715	3		4.29046	6.44209	8.59883	2.15163	8	light moved
8158G	1	PAK	F	arena	36.81	3.60577	2013-06-13	49	light moved	Z	short		62	529.035	4		4.12713	6.27105	8.53282	2.14392	9	light moved
8158G	1	PAK	F	arena	36.81	3.60577	2013-06-20	50	light moved	J	long		34	277.85	0		3.52636	5.62708	8.17204	2.10072	10	light moved
8158G		PAK	F	arena	36.81	3.60577	2013-07-02	51	Dark	Z	short	412	4	561.8	0	6.02102	1.38629	6.33115	140.45	4.94485	1	dark
8158G		PAK	F	arena	36.81	3.60577	2013-07-04	52	Dark	V	long	372	24	740.8	0	5.91889	3.17805	6.60773	30.8667	3.42968	2	dark
8158G		PAK	F	arena	36.02	3.58407	2013-07-06	53	Dark	J	long	74.66	143	74.7	8	4.31294	4.96284	4.31348	0.522378	-0.649365	3	dark
8158G	1	PAK	F	arena	36.02	3.58407	2013-07-09	54	s ostrůvkem	S	short		65	677.573	3		4.17439	6.51852	10.4242	2.34413	1	no
8158G		PAK	F	arena	36.02	3.58407	2013-07-11	55	bez ostrůvku	V	long		120		4		4.78749				2	without platform
8158G	1	PAK	F	arena	36.02	3.58407	2013-07-13	56	s ostrůvkem	V	long		60	588.526	3		4.09434	6.37762	9.80877	2.28328	3	no
8158G		PAK	F	arena	39.06	3.6651	2013-07-16	57	bez ostrůvku	Z	short		120		6		4.78749				4	without platform
8158G	1	PAK	F	arena	39.06	3.6651	2013-07-18	58	s ostrůvkem	S	short		53	866.551	1		3.97029	6.76452	16.35	2.79423	5	no
8158G		PAK	F	arena	39.06	3.6651	2013-07-20	59	bez ostrůvku	J	long		120		4		4.78749				6	without platform
8158G	0	PAK	F	arena	39.24	3.6697	2013-09-23	60	Memorytest1	S	short	54.68	53	333.075	4	4.0015	3.97029	5.80837	6.28443	1.83808	1	no
8158G	0	PAK	F	arena	39.24	3.6697	2013-09-24	61	Memorytest1	V	long	221.4	219	982.487	7	5.39997	5.38907	6.89009	4.48624	1.50102	2	no
8158G	0	PAK	F	arena	39.24	3.6697	2013-09-26	62	Memorytest1	S	short	11.36	8	82.3228	0	2.4301	2.07944	4.41065	10.2904	2.33121	3	no
8158G	0	PAK	F	arena	39.24	3.6697	2014-01-29	63	SMemorytest2	Z	short	648.36	348	1712.97	15	6.47445	5.8522	7.44598	4.92233	1.59378	1	no
8158G	0	PAK	F	arena	39.24	3.6697	2014-02-05	64	SMemorytest2	S	short	475.72	265	1618.63	7	6.16483	5.57973	7.38934	6.10804	1.80961	2	no
8158G	0	PAK	F	arena	39.24	3.6697	2014-02-11	65	SMemorytest2	J	long	293.4	290	1768.54	15	5.68154	5.66988	7.47791	6.09841	1.80803	3	no
8177G	1	LAB	F	arena	33.76	3.51928	2012-06-07	1	aSTraining	S	short	126.68	153	732.356	4	4.84166	5.03044	6.59627	4.78664	1.56583	1	no
8177G	1	LAB	F	arena	33.76	3.51928	2012-06-14	2	aSTraining	S	short	173.92	202	1742.15	15	5.1586	5.30827	7.46288	8.6245	2.15461	2	no
8177G	1	LAB	F	arena	33.76	3.51928	2012-06-21	3	aSTraining	Z	short	49.48	55	408.998	0	3.90157	4.00733	6.01371	7.43633	2.00638	3	no
8177G	1	LAB	F	arena	35.28	3.56332	2012-06-28	4	Training	S	short	181.64	179	863	8	5.20203	5.18739	6.76041	4.82123	1.57303	4	no
8177G	1	LAB	F	arena	35.28	3.56332	2012-07-05	5	Training	J	long	80.92	111	587.633	5	4.39346	4.70953	6.3761	5.29399	1.66657	5	no
8177G	1	LAB	F	arena	35.28	3.56332	2012-07-19	6	Training	Z	short	264.56	259	2420.44	8	5.57807	5.55683	7.7917	9.34533	2.23488	6	no
8177G	1	LAB	F	arena	35.28	3.56332	2012-07-26	7	Training	J	long	302.24	321	2211.41	10	5.71122	5.77144	7.70139	6.88913	1.92994	7	no
8177G	1	LAB	F	arena	43.71	3.77758	2012-08-02	8	Training	V	long	39.32	41	398.348	0	3.67173	3.71357	5.98733	9.7158	2.27375	8	no
8177G	1	LAB	F	arena	43.71	3.77758	2012-08-16	9	Training	Z	short	228.28	238	1478.29	16	5.43057	5.47227	7.29864	6.2113	1.82637	9	no
8177G	1	LAB	F	arena	43.71	3.77758	2012-08-23	10	Training	V	long	83.64	80	541.176	3	4.42652	4.38203	6.29374	6.7647	1.91172	10	no
8177G	1	LAB	F	arena	43.71	3.77758	2012-08-30	11	Training	J	long	100.52	94	372.93	1	4.61036	4.54329	5.92139	3.96734	1.3781	11	no
8177G	1	LAB	F	arena	43.71	3.77758	2012-10-01	12	Training	V	long	193.28	200	1175.72	5	5.26414	5.29832	7.06964	5.8786	1.77132	12	no
8177G	1	LAB	F	arena	43.71	3.77758	2012-10-08	13	Training	J	long	110.92	208	573.014	10	4.70881	5.33754	6.35091	2.75488	1.01337	13	no
8177G	1	LAB	F	arena	43.71	3.77758	2012-10-15	14	Training	V	long	286.64	287	1873.96	6	5.65823	5.65948	7.53581	6.52948	1.87633	14	no
8177G	1	LAB	F	arena	45.87	3.82581	2012-10-22	15	Training	S	short	177.96	173	960.099	4	5.18156	5.15329	6.86704	5.54971	1.71374	15	no
8177G	1	LAB	F	arena	45.87	3.82581	2012-11-12	16	Training	Z	short	181.12	176	778.823	4	5.19916	5.17048	6.65778	4.42513	1.4873	16	no
8177G	1	LAB	F	arena	45.87	3.82581	2012-11-15	17	Training	J	long	39.48	33	133.194	0	3.67579	3.49651	4.89181	4.03618	1.3953	17	no
8177G	1	LAB	F	arena	45.87	3.82581	2012-11-19	18	FTraining	Z	short	51.48	42	294.042	0	3.94119	3.73767	5.68372	7.001	1.94605	18	no
8177G	1	LAB	F	arena	40.23	3.69461	2012-11-22	19	FTraining	S	short	184.72	211	1048.64	5	5.21884	5.35186	6.95525	4.96986	1.60339	19	no
8177G	1	LAB	F	arena	40.23	3.69461	2012-11-29	20	FTraining	V	long	172.96	167	1456.55	5	5.15306	5.11799	7.28383	8.72186	2.16583	20	no
8177G	1	LAB	F	arena	40.76	3.7077		21	arena moved	S	long	279.96	276	2305.34	12	5.63465	5.6204	7.74298	8.35268	2.12258	1	arena moved
8177G	1	LAB	F	arena	40.76	3.7077		22	arena moved	Z	short	345.88	340	3040.6	18	5.84609	5.82895	8.01981	8.94294	2.19086	2	arena moved
8177G	1	LAB	F	arena	40.76	3.7077		23	arena moved	J	short	190.96	188	1643.13	8	5.25206	5.23644	7.40436	8.74005	2.16792	3	arena moved
8177G	1	LAB	F	arena	40.76	3.7077		24	arena moved	S	long	82.36	79	914.715	4	4.4111	4.36945	6.81861	11.5787	2.44916	4	arena moved
8177G	1	LAB	F	arena	39.69	3.6811		25	arena moved	Z	short	176.96	175	1051.43	6	5.17592	5.16479	6.95791	6.00817	1.79312	5	arena moved
8177G	1	LAB	F	arena	39.69	3.6811		26	arena moved	V	long	73.96	76	495.831	3	4.30352	4.33073	6.20624	6.52409	1.8755	6	arena moved
8177G	1	LAB	F	arena	39.69	3.6811		27	arena moved	J	short	146.04	186	1329.69	12	4.98388	5.22575	7.1927	7.14887	1.96695	7	arena moved
8177G	1	LAB	F	arena	39.69	3.6811		28	arena moved	S	long		303		12		5.71373				8	arena moved
8177G	1	LAB	F	arena	41.51	3.72593		29	arena moved	V	long	266.92	264	1980.83	10	5.58695	5.57595	7.59127	7.50314	2.01532	9	arena moved
8177G	1	LAB	F	arena	41.51	3.72593		30	arena moved	Z	short	173.64	278	1895.93	16	5.15698	5.62762	7.54746	6.81989	1.91984	10	arena moved
8177G	1	LAB	F	arena	41.51	3.72593		31	arena moved	V	long	367.72	366	5848.85	18	5.90732	5.90263	8.674	15.9805	2.77137	11	arena moved
8177G	1	LAB	F	arena	41.51	3.72593		32	arena moved	S	long	30.96	28	318.654	1	3.4327	3.3322	5.76411	11.3805	2.4319	12	arena moved
8177G	1	LAB	F	arena	40.3	3.69635		33	arena moved	J	short	49.12	48	482.296	2	3.89427	3.8712	6.17856	10.0478	2.30736	13	arena moved
8177G	1	LAB	F	arena	40.3	3.69635		34	arena moved	V	long	394.12	465	4891.38	11	5.97666	6.14204	8.49523	10.5191	2.35319	14	arena moved
8177G	1	LAB	F	arena	40.3	3.69635		35	arena moved	Z	short	49.12	60	416.046	2	3.89427	4.09434	6.0308	6.9341	1.93645	15	arena moved
8177G	1	LAB	F	arena	40.3	3.69635		36	arena back	J	long	51.08	59	732.571	3	3.93339	4.07754	6.59656	12.4165	2.51902	1	arena back
8177G	1	LAB	F	arena	39.4	3.67377		37	arena back	Z	short	153.4	149	933.8	1	5.03305	5.00395	6.83926	6.26711	1.83532	2	arena back
8177G	1	LAB	F	arena	39.4	3.67377		38	arena back	S	short	38.96	68	381.479	4	3.66254	4.21951	5.94406	5.60999	1.72455	3	arena back
8177G	1	LAB	F	arena	39.4	3.67377		39	arena back	J	long	36.04	33	292.266	0	3.58463	3.49651	5.67766	8.85655	2.18116	4	arena back
8177G	1	LAB	F	arena	39.4	3.67377		40	arena back	V	long	232.6	229	1683.06	2	5.44932	5.43372	7.42837	7.34961	1.99465	5	arena back
8177G	1	LAB	F	arena	39.47	3.67554		41	light moved	V	long		109	950.667	4		4.69135	6.85716	8.72172	2.16582	1	light moved
8177G	1	LAB	F	arena	39.47	3.67554		42	light moved	Z	short		302	2682.05	7		5.71043	7.89434	8.88096	2.18391	2	light moved
8177G	1	LAB	F	arena	39.47	3.67554		43	light moved	J	long		28	224.024	0		3.3322	5.41175	8.00086	2.07955	3	light moved
8177G	1	LAB	F	arena	39.47	3.67554		44	light moved	S	short		160	1408.18	6		5.07517	7.25006	8.80114	2.17488	4	light moved
8177G	1	LAB	F	arena	38.38	3.64754		45	light moved	Z	short		157	1381.27	4		5.05625	7.23076	8.7979	2.17451	5	light moved
8177G	1	LAB	F	arena	38.38	3.64754		46	light moved	V	long		83	717.424	3		4.41884	6.57567	8.64366	2.15683	6	light moved
8177G	1	LAB	F	arena	38.38	3.64754		47	light moved	J	long		163	1435.1	3		5.09375	7.26899	8.80427	2.17524	7	light moved
8177G	1	LAB	F	arena	38.38	3.64754		48	light moved	S	short		158	1390.24	4		5.0626	7.23723	8.79899	2.17464	8	light moved
8177G	1	LAB	F	arena	37.75	3.63099		49	light moved	Z	short		109	950.667	3		4.69135	6.85716	8.72172	2.16582	9	light moved
8177G	1	LAB	F	arena	37.75	3.63099		50	light moved	J	long		15	107.402	0		2.70805	4.67658	7.16016	1.96853	10	light moved
8177G	1	LAB	F	arena	40.23	3.69461		51	Dark	Z	short	8.96	4	252.205	0	2.19277	1.38629	5.53024	63.0513	4.14395	1	dark
8177G	1	LAB	F	arena	40.23	3.69461		52	Dark	V	long	5.24	45	237.658	0	1.65632	3.80666	5.47083	5.28128	1.66417	2	dark
8177G	1	LAB	F	arena	40.23	3.69461		53	Dark	J	long	21.52	107	301.322	2	3.06898	4.67283	5.70818	2.8161	1.03535	3	dark
8177G	1	LAB	F	arena	40.23	3.69461		54	s ostrůvkem	S	short	65	69	525.158	2	4.17439	4.23411	6.2637	7.61099	2.02959	1	no
[truncated: 1,087 more rows]

## Sheet: HELP
abbreviation	explanation
aSTraining	first three training sessions
Trainig	following training
Ftraining	last three training sessions
aCues4	4 cues available
Cues3	3 cues available
Cues2	2 cues available
Cues1	1 cue available
Cues0	no cue available
arena moved	movement with arena
arena back	arena back in original position
light moved	movement with light
Dark	in darkness
s ostrůvkem	with platform available
bez ostrůvku	no platfofrm available
Memorytest1	first memory test
SMemorytest2	second start memory test
FMemorytest2	second final memory test

## Sheet: arena group distance
ID	found platform 1/0	Typ	Sex	Group	Weight	lnW	Date_recording	session_ID	Phase	direction	short/long	time_ethovision[s]	time (s)	Distance moved, center-point, Total (cm)	touch	lnTimeEth	lnTimeStop	lnDistance	velocityPhysical	lnVelocity
1113G	1	PAK	F	arena	55.32	4.01313	2012-11-19	18	aFTraining	Z	short	100.08	113	563.274	8	4.60597	4.72739	6.33377	4.98473	1.60638
1113G	1	PAK	F	arena	50.2	3.91602	2012-11-22	19	aFTraining	S	short	124.56	119	468.901	12	4.82479	4.77912	6.15039	3.94034	1.37127
1113G	1	PAK	F	arena	50.2	3.91602		20	aFTraining	V	long	102.2	95	254.472	3	4.62693	4.55388	5.53919	2.67865	0.985314
1113G	1	PAK	F	arena	52.66	3.96386	2013-01-07	21	arena moved	S	long	49.96	49	301.115	0	3.91122	3.89182	5.70749	6.1452	1.81567
1113G	1	PAK	F	arena	52.66	3.96386	2013-01-10	22	arena moved	Z	short	130.96	130	778.644	10	4.87489	4.86753	6.65755	5.98957	1.79002
1113G	1	PAK	F	arena	52.66	3.96386	2013-01-14	23	arena moved	J	long	134.04	132	816.41	9	4.89814	4.8828	6.70492	6.18492	1.82211
1113G	1	PAK	F	arena	52.66	3.96386	2013-01-21	24	arena moved	Z	short	473.96	81	4673.85	6	6.16112	4.39445	8.44974	57.7019	4.05529
1113G	1	PAK	F	arena	53.1	3.97218	2013-01-24	25	arena moved	V	long	142.96	90	573.67	4	4.96256	4.49981	6.35205	6.37411	1.85224
1113G	1	PAK	F	arena	53.1	3.97218	2013-01-28	26	arena moved	J	long	90.96	93	300.338	6	4.51042	4.5326	5.70491	3.22944	1.17231
1113G	1	PAK	F	arena	53.1	3.97218	2013-01-31	27	arena moved	S	short	70.16	148	451.579	7	4.25078	4.99721	6.11275	3.05121	1.11554
1113G	0	PAK	F	arena	53.1	3.97218	2013-02-07	28	arena moved	V	long	326.72	289	1838.7	24	5.7891	5.66643	7.51681	6.36228	1.85039
1113G	1	PAK	F	arena	53.04	3.97105	2013-02-14	29	arena moved	Z	short	150.96	147	1038.71	7	5.01701	4.99043	6.94573	7.06605	1.9553
1113G	1	PAK	F	arena	53.04	3.97105	2013-02-18	30	arena moved	V	long	251.88	72	1359.49	2	5.52895	4.27667	7.21486	18.8818	2.9382
1113G	1	PAK	F	arena	53.04	3.97105	2013-02-25	31	arena moved	S	short	176.96	171	998.901	6	5.17592	5.14166	6.90666	5.84153	1.76499
1113G	0	PAK	F	arena	53.04	3.97105	2013-03-05	32	arena moved	J	long	374.08	480	3248.2	18	5.92447	6.17379	8.08586	6.76708	1.91207
1113G	1	PAK	F	arena	50.51	3.92217	2013-03-12	33	arena moved	V	long	81.64	77	464.011	3	4.40232	4.34381	6.13991	6.02612	1.7961
1113G	1	PAK	F	arena	50.51	3.92217	2013-03-26	34	arena moved	Z	short	257.96	257	1250.89	15	5.5528	5.54908	7.13161	4.86728	1.58253
1113G	1	PAK	F	arena	50.51	3.92217	2013-06-27	35	arena moved	S	short		79	681.54	1		4.36945	6.52435	8.62709	2.15491
1113G	1	PAK	F	arena	50.51	3.92217	2013-04-02	36	arena back	J	long	73.76	68	472.263	1	4.30082	4.21951	6.15754	6.94504	1.93803
1113G	1	PAK	F	arena	48.82	3.88814	2013-04-11	37	arena back	Z	short	167.96	167	866.047	3	5.12373	5.11799	6.76394	5.18591	1.64595
1113G	1	PAK	F	arena	48.82	3.88814	2013-04-18	38	arena back	S	short	95.4	12	443.917	1	4.55808	2.48491	6.09564	36.9931	3.61073
1113G	1	PAK	F	arena	48.82	3.88814	2013-04-23	39	arena back	J	long	107.96	104	475.695	6	4.68176	4.64439	6.16478	4.57399	1.52039
1113G	1	PAK	F	arena	48.82	3.88814	2013-04-25	40	arena back	V	long	78.96	80	538.119	2	4.36894	4.38203	6.28808	6.72649	1.90605
1113G	1	PAK	F	arena	45.78	3.82385	2013-05-02	41	light moved	V	long		120	1049.35	5		4.78749	6.95592	8.74456	2.16843
1113G	1	PAK	F	arena	45.78	3.82385	2013-05-21	41	light moved	Z	short		4	8.7225	0		1.38629	2.16591	2.18063	0.779612
1113G	1	PAK	F	arena	45.78	3.82385	2013-05-23	42	light moved	J	long		106	923.754	6		4.66344	6.82845	8.71466	2.16501
1113G	1	PAK	F	arena	45.78	3.82385	2013-05-28	43	light moved	S	short		163	1435.1	8		5.09375	7.26899	8.80427	2.17524
1113G	1	PAK	F	arena	43.68	3.77689	2013-05-30	44	light moved	Z	short		80	690.511	2		4.38203	6.53743	8.63139	2.15541
1113G	1	PAK	F	arena	43.68	3.77689	2013-06-04	45	light moved	V	long		136	1192.88	5		4.91265	7.08413	8.77119	2.17147
1113G	1	PAK	F	arena	43.68	3.77689	2013-06-06	46	light moved	J	long		105	914.783	3		4.65396	6.81869	8.71222	2.16473
1113G	1	PAK	F	arena	43.68	3.77689	2013-06-11	47	light moved	S	short		72	618.744	0		4.27667	6.42769	8.59366	2.15103
1113G	1	PAK	F	arena	44.89	3.80422	2013-06-13	48	light moved	Z	short		80	690.511	1		4.38203	6.53743	8.63139	2.15541
1113G	1	PAK	F	arena	44.89	3.80422	2013-06-20	49	light moved	J	long		309	2744.85	17		5.73334	7.91748	8.883	2.18414
1125G	0	PAK	F	arena	50.62	3.92435		18	aFTraining	J	long	67.64	66	426.654	2	4.2142	4.18965	6.05597	6.46445	1.86632
1125G	0	PAK	F	arena	50.62	3.92435		19	aFTraining	Z	short	140.68	147	346.357	1	4.94649	4.99043	5.84747	2.35617	0.857037
1125G	0	PAK	F	arena	50.62	3.92435		20	aFTraining	S	short	162.84	187	874.789	5	5.09277	5.23111	6.77398	4.67802	1.54287
1125G	1	PAK	F	arena	50.8	3.9279		21	arena moved	S	long	498.52	143	1210.39	3	6.21164	4.96284	7.0987	8.46427	2.13585
1125G	1	PAK	F	arena	50.8	3.9279		22	arena moved	Z	short	398.88	187	2037.41	12	5.98866	5.23111	7.61943	10.8952	2.38833
1125G	1	PAK	F	arena	50.8	3.9279		23	arena moved	J	short	380.28	335	3212.18	7	5.94091	5.81413	8.07471	9.5886	2.26057
1125G	1	PAK	F	arena	50.8	3.9279		24	arena moved	S	long	379.28	202	3287.08	2	5.93827	5.30827	8.09775	16.2727	2.78949
1125G	1	PAK	F	arena	47.69	3.86472		25	arena moved	Z	short	130.96	123	1711.66	8	4.87489	4.81218	7.44522	13.9159	2.63303
1125G	1	PAK	F	arena	47.69	3.86472		26	arena moved	V	long	76.76	72	267.912	0	4.34068	4.27667	5.59066	3.721	1.31399
1125G	1	PAK	F	arena	47.69	3.86472		27	arena moved	J	short	122.76	136	836.917	5	4.81023	4.91265	6.72972	6.1538	1.81707
1125G	1	PAK	F	arena	49.47	3.90137		29	arena moved	V	long	78.96	77	267.076	3	4.36894	4.34381	5.58753	3.46852	1.24373
1125G	1	PAK	F	arena	49.47	3.90137		30	arena moved	Z	short	129.6	128	530.593	4	4.86445	4.85203	6.274	4.14526	1.42196
1125G	1	PAK	F	arena	49.47	3.90137		31	arena moved	V	long	71.52	247	510.859	7	4.26998	5.50939	6.23609	2.06826	0.726705
1125G	1	PAK	F	arena	49.47	3.90137		32	arena moved	S	long	188.08	206	1964.28	8	5.23687	5.32788	7.58288	9.53534	2.255
1125G	1	PAK	F	arena	47.96	3.87037		33	arena moved	J	short	151.88	200	1475.49	8	5.02309	5.29832	7.29675	7.37745	1.99843
1125G	1	PAK	F	arena	47.96	3.87037		34	arena moved	V	long	263.44	272	1233.11	4	5.57383	5.6058	7.11729	4.53349	1.51149
1125G	1	PAK	F	arena	47.96	3.87037		35	arena moved	Z	short	86.6	105	305.014	0	4.4613	4.65396	5.72036	2.9049	1.0664
1125G	1	PAK	F	arena	47.96	3.87037		36	arena back	J	long	55.96	55	302.733	1	4.02464	4.00733	5.71285	5.50424	1.70552
1125G	1	PAK	F	arena	43.8	3.77963		37	arena back	Z	short	100	97	405.5	1	4.60517	4.57471	6.00512	4.18041	1.43041
1125G	1	PAK	F	arena	43.8	3.77963		38	arena back	S	short	31.48	93	285.731	3	3.44935	4.5326	5.65505	3.07238	1.12245
1125G	1	PAK	F	arena	43.8	3.77963		39	arena back	J	long	50.28	47	260.39	1	3.91761	3.85015	5.56218	5.54021	1.71203
1125G	1	PAK	F	arena	43.8	3.77963		40	arena back	V	long	97.96	96	527.821	1	4.58456	4.56435	6.26876	5.49814	1.70441
1125G	1	PAK	F	arena	42.91	3.7591		41	light moved	V	long		193	1704.22	2		5.26269	7.44086	8.83017	2.17817
1125G	1	PAK	F	arena	42.91	3.7591		42	light moved	Z	short		18	134.315	0		2.89037	4.90019	7.46195	2.00982
1125G	1	PAK	F	arena	42.91	3.7591		43	light moved	J	long		67	573.889	1		4.20469	6.35244	8.56551	2.14774
1125G	1	PAK	F	arena	42.91	3.7591		44	light moved	S	short		57	484.18	1		4.04305	6.18246	8.49439	2.13941
1125G	1	PAK	F	arena	41.97	3.73696		45	light moved	Z	short		176	1551.72	2		5.17048	7.34712	8.81658	2.17663
1125G	1	PAK	F	arena	41.97	3.73696		46	light moved	V	long		329	2924.27	5		5.79606	7.9808	8.88834	2.18474
1125G	1	PAK	F	arena	41.97	3.73696		47	light moved	J	long		130	1139.06	2		4.86753	7.03796	8.76197	2.17042
1125G	1	PAK	F	arena	41.97	3.73696		48	light moved	S	short		130	1139.06	5		4.86753	7.03796	8.76197	2.17042
1125G	0	PAK	F	arena	42.3	3.74479		49	light moved	Z	short		480	4278.87	17		6.17379	8.36144	8.91431	2.18766
1125G	1	PAK	F	arena	42.3	3.74479		50	light moved	J	long		134	1174.94	3		4.89784	7.06897	8.76821	2.17113
8145G	1	LAB	F	arena	45.78	3.82385		18	aFTraining	Z	short	132.88	164	619.432	7	4.88945	5.09987	6.4288	3.77702	1.32894
8145G	1	LAB	F	arena	45.83	3.82494		19	aFTraining	S	short	37.12	41	151.041	1	3.61416	3.71357	5.01755	3.68393	1.30398
8145G	1	LAB	F	arena	45.83	3.82494		20	aFTraining	Z	short	85.72	80	394.573	5	4.45109	4.38203	5.9778	4.93216	1.59578
8145G	1	LAB	F	arena	47.84	3.86786		21	arena moved	S	long	76.96	75	348.978	2	4.34329	4.31749	5.85501	4.65304	1.53752
8145G	1	LAB	F	arena	47.84	3.86786		22	arena moved	Z	short	51.96	49	286.843	0	3.95047	3.89182	5.65894	5.85394	1.76711
8145G	1	LAB	F	arena	47.84	3.86786		23	arena moved	J	short	220.84	219	1810.27	12	5.39744	5.38907	7.50123	8.26607	2.11216
8145G	1	LAB	F	arena	47.84	3.86786		24	arena moved	S	long	94.12	88	1386.62	5	4.54457	4.47734	7.23462	15.757	2.75729
8145G	1	LAB	F	arena	46.27	3.83449		25	arena moved	Z	short	372.4	370	2603.64	15	5.91997	5.9135	7.86467	7.03686	1.95116
8145G	1	LAB	F	arena	46.27	3.83449		26	arena moved	V	long	96.6	94	654.609	8	4.57058	4.54329	6.48404	6.96393	1.94074
8145G	1	LAB	F	arena	46.27	3.83449		27	arena moved	J	short	36.12	66	170.103	3	3.58685	4.18965	5.1364	2.57732	0.946749
8145G	1	LAB	F	arena	43.47	3.77207		29	arena moved	V	long	65.96	63	435.168	4	4.18905	4.14313	6.07573	6.90743	1.9326
8145G	1	LAB	F	arena	43.47	3.77207		30	arena moved	Z	short	38.32	34	241.26	1	3.64597	3.52636	5.48588	7.09588	1.95951
8145G	1	LAB	F	arena	43.47	3.77207		31	arena moved	V	long	74.88	65	262.305	2	4.31589	4.17439	5.56951	4.03546	1.39512
8145G	1	LAB	F	arena	43.47	3.77207		32	arena moved	S	long	164.36	173	894.143	7	5.10206	5.15329	6.79587	5.16846	1.64257
8145G	1	LAB	F	arena	42.34	3.74573		33	arena moved	J	short	73.76	82	1142	3	4.30082	4.40672	7.04054	13.9268	2.63382
8145G	1	LAB	F	arena	42.34	3.74573		34	arena moved	V	long	97	90	792.709	4	4.57471	4.49981	6.67546	8.80788	2.17565
8145G	0	LAB	F	arena	42.34	3.74573		35	arena moved	Z	short	474.88	480	2246.84	30	6.16306	6.17379	7.71728	4.68092	1.54349
8145G	1	LAB	F	arena	42.34	3.74573		36	arena back	J	long	54.96	54	287.223	0	4.00661	3.98898	5.66026	5.31894	1.67127
8145G	1	LAB	F	arena	41.23	3.71917		37	arena back	Z	short	93.08	89	341.145	1	4.53346	4.48864	5.83231	3.83309	1.34367
8145G	1	LAB	F	arena	41.23	3.71917		38	arena back	S	short	54.96	54	271.853	2	4.00661	3.98898	5.60526	5.03431	1.61628
8145G	1	LAB	F	arena	41.23	3.71917		39	arena back	J	long	160.96	159	726.883	7	5.08116	5.0689	6.58877	4.57159	1.51986
8145G	1	LAB	F	arena	41.23	3.71917		40	arena back	V	long	93.6	91	420.026	4	4.53903	4.51086	6.04032	4.61567	1.52946
8145G	1	LAB	F	arena	41.03	3.7143		41	light moved	V	long		272	2412.92	5		5.6058	7.78859	8.87104	2.18279
8145G	1	LAB	F	arena	41.03	3.7143		42	light moved	Z	short		66	564.918	2		4.18965	6.33668	8.55937	2.14703
8145G	1	LAB	F	arena	41.03	3.7143		43	light moved	J	long		156	1372.3	5		5.04986	7.22424	8.79679	2.17439
8145G	1	LAB	F	arena	41.03	3.7143		44	light moved	S	short		284	2520.57	12		5.64897	7.83224	8.87526	2.18327
8145G	1	LAB	F	arena	39.29	3.67097		45	light moved	Z	short		164	1444.07	4		5.09987	7.27522	8.80528	2.17535
8145G	1	LAB	F	arena	39.29	3.67097		46	light moved	V	long		323	2870.44	14		5.77765	7.96222	8.88681	2.18457
8145G	1	LAB	F	arena	39.29	3.67097		47	light moved	J	long		132	1157	2		4.8828	7.05358	8.76513	2.17078
8145G	1	LAB	F	arena	39.29	3.67097		48	light moved	S	short		183	1614.51	8		5.20949	7.38679	8.82248	2.1773
8145G	1	LAB	F	arena	39.78	3.68336		49	light moved	Z	short		256	2269.39	8		5.54518	7.72727	8.8648	2.18209
8145G	1	LAB	F	arena	39.78	3.68336		50	light moved	J	long		398	3543.26	17		5.98645	8.1728	8.90266	2.18635
8157G	1	PAK	F	arena	45.72	3.82254	2012-11-19	18	aFTraining	Z	short	193.72	190	853.444	9	5.26641	5.24702	6.74928	4.49181	1.50226
8157G	1	PAK	F	arena	42.6	3.75185	2012-11-22	19	aFTraining	S	short	195.32	189	1297.97	10	5.27464	5.24175	7.16856	6.86757	1.92681
8157G	1	PAK	F	arena	42.6	3.75185	2012-11-29	20	aFTraining	Z	short	44.8	42	242.021	0	3.80221	3.73767	5.48902	5.7624	1.75135
8157G	1	PAK	F	arena	43.55	3.77391	2013-01-07	21	arena moved	S	long	102.88	104	858.411	5	4.63356	4.64439	6.75508	8.25395	2.11069
8157G	1	PAK	F	arena	43.55	3.77391	2013-01-10	22	arena moved	Z	short	238.96	237	1871.77	15	5.4763	5.46806	7.53464	7.89776	2.06658
8157G	1	PAK	F	arena	43.55	3.77391	2013-01-14	23	arena moved	J	short	33.36	31	237.562	3	3.50736	3.43399	5.47043	7.66329	2.03644
8157G	1	PAK	F	arena	43.55	3.77391	2013-01-17	24	arena moved	S	long	52.96	50	363.775	0	3.96954	3.91202	5.89654	7.2755	1.98451
8157G	1	PAK	F	arena	42.06	3.7391	2013-01-21	25	arena moved	Z	short	35.96	35	262.01	0	3.58241	3.55535	5.56838	7.486	2.01303
8157G	1	PAK	F	arena	42.06	3.7391	2013-01-24	26	arena moved	V	long	69.8	67	432.057	3	4.24563	4.20469	6.06856	6.44861	1.86386
8157G	1	PAK	F	arena	42.06	3.7391	2013-01-28	27	arena moved	J	short	71.96	71	388.666	2	4.27611	4.26268	5.96272	5.47417	1.70004
8157G	1	PAK	F	arena	42.06	3.7391	2013-01-31	28	arena moved	S	long		49	1088.87	1		3.89182	6.9929	22.2218	3.10108
8157G	1	PAK	F	arena	41.41	3.72352	2013-02-07	29	arena moved	V	long	125.96	126	138.815	5	4.83596	4.83628	4.93314	1.10171	0.0968602
8157G	1	PAK	F	arena	41.41	3.72352	2013-02-14	30	arena moved	Z	short	21.96	19	1972.95	2	3.08922	2.94444	7.58729	103.839	4.64285
8157G	1	PAK	F	arena	41.41	3.72352	2013-02-18	31	arena moved	V	long	261.96	259	1008.01	11	5.56819	5.55683	6.91573	3.89193	1.35891
8157G	1	PAK	F	arena	41.41	3.72352	2013-02-25	32	arena moved	S	long	174.96	172	98.3016	6	5.16456	5.14749	4.58804	0.571521	-0.559454
8157G	1	PAK	F	arena	39.48	3.67579	2013-03-05	33	arena moved	J	short	13.96	11	3532.51	1	2.6362	2.3979	8.16976	321.137	5.77187
8157G	1	PAK		arena	39.48	3.67579	2013-03-26	35	arena moved	Z	short	53.96	53	2254.89	0	3.98824	3.97029	7.72086	42.5451	3.75056
8157G	1	PAK	F	arena	39.48	3.67579	2013-04-02	36	arena back	J	long	217.88	216	149.959	7	5.38394	5.37528	5.01036	0.694255	-0.364916
8157G	1	PAK	F	arena	38.72	3.65636	2013-04-11	37	arena back	Z	short	32.96	30	245.305	3	3.49529	3.4012	5.5025	8.17683	2.1013
8157G	1	PAK	F	arena	38.72	3.65636	2013-04-18	38	arena back	S	short	30.76	25	105.54	0	3.42622	3.21888	4.65909	4.2216	1.44021
8157G	1	PAK	F	arena	38.72	3.65636	2013-04-23	39	arena back	J	long	10.96	9	535.05	0	2.39425	2.19722	6.28236	59.45	4.08514
8157G	1	PAK	F	arena	38.72	3.65636	2013-04-25	40	arena back	V	long	51.88	47	1318.47	0	3.94893	3.85015	7.18423	28.0526	3.33408
8157G	1	PAK	F	arena	38.68	3.65532	2013-05-02	41	light moved	V	long		150	403.442	6		5.01064	6.00003	2.68961	0.989398
8157G	1	PAK	F	arena	38.68	3.65532	2013-05-21	42	light moved	Z	short		48	403.442	1		3.8712	6.00003	8.40504	2.12883
8157G	1	PAK	F	arena	38.68	3.65532	2013-05-23	43	light moved	J	long		48	950.667	2		3.8712	6.85716	19.8056	2.98596
8157G	1	PAK	F	arena	38.68	3.65532	2013-05-28	44	light moved	S	short		109	259.908	3		4.69135	5.56033	2.38447	0.868979
8157G	1	PAK	F	arena	36.74	3.60387	2013-05-30	45	light moved	Z	short		32	98.4315	1		3.46574	4.58936	3.07598	1.12362
8157G	1	PAK	F	arena	36.74	3.60387	2013-06-04	46	light moved	V	long	114.96	14	358.588	0	4.74458	2.63906	5.88217	25.6134	3.24312
8157G	1	PAK	F	arena	36.74	3.60387	2013-06-06	47	light moved	J	long		43	17.6934	1		3.7612	2.87319	0.411474	-0.888008
8157G	1	PAK	F	arena	36.74	3.60387	2013-06-11	48	light moved	S	short	64.96	5	1085.23	0	4.17377	1.60944	6.98955	217.046	5.38011
8157G	1	PAK	F	arena	39.57	3.67807	2013-06-13	49	light moved	Z	short		124	834.045	6		4.82028	6.72629	6.72617	1.90601
8157G	1	PAK	F	arena	39.57	3.67807	2013-06-20	50	light moved	J	long	41.96	99	367.559	6	3.73672	4.59512	5.90688	3.71271	1.31176
8158G	0	PAK	F	arena	44.01	3.78442	2012-11-15	18	aFTraining	J	long	69.12	67	430.446	3	4.23584	4.20469	6.06482	6.42457	1.86013
8158G	0	PAK	F	arena	44.01	3.78442	2012-11-19	19	aFTraining	Z	short	82.8	77	861.848	5	4.41643	4.34381	6.75908	11.1928	2.41527
8158G	0	PAK	F	arena	39.24	3.6697	2012-11-22	20	aFTraining	S	short	92.04	107	533.623	5	4.52222	4.67283	6.27969	4.98713	1.60686
8158G	1	PAK	F	arena	41.34	3.72183	2013-01-07	21	arena moved	S	long	314.68	317	4248.47	15	5.75156	5.7589	8.35431	13.4021	2.59541
8158G	1	PAK	F	arena	41.34	3.72183	2013-01-10	22	arena moved	Z	short	99	96	848.952	4	4.59512	4.56435	6.744	8.84325	2.17965
8158G	1	PAK	F	arena	41.34	3.72183	2013-01-14	23	arena moved	J	short	11.48	6	76.2143	0	2.44061	1.79176	4.33355	12.7024	2.54179
8158G	1	PAK	F	arena	41.34	3.72183	2013-01-17	24	arena moved	S	long	63.92	63	755.488	4	4.15763	4.14313	6.62736	11.9919	2.48423
8158G	1	PAK	F	arena	40.12	3.69187	2013-01-21	25	arena moved	Z	short	393.92	392	2828.44	16	5.97615	5.97126	7.94748	7.21541	1.97622
8158G	1	PAK	F	arena	40.12	3.69187	2013-01-24	26	arena moved	V	long	114.96	115	821.42	8	4.74458	4.74493	6.71103	7.14278	1.9661
8158G	1	PAK	F	arena	40.12	3.69187	2013-01-28	27	arena moved	J	short	35.32	35	190.887	1	3.56445	3.55535	5.25168	5.45391	1.69633
8158G	1	PAK	F	arena	43.07	3.76283	2013-02-07	29	arena moved	V	long	121.96	119	853.862	6	4.80369	4.77912	6.74977	7.17531	1.97065
8158G	1	PAK	F	arena	43.07	3.76283	2013-02-14	30	arena moved	Z	short	104.2	92	638.488	7	4.64631	4.52179	6.4591	6.94009	1.93731
8158G	1	PAK	F	arena	43.07	3.76283	2013-02-18	31	arena moved	V	long	184.8	182	1761.26	9	5.21927	5.20401	7.47378	9.67725	2.26978
8158G	1	PAK	F	arena	43.07	3.76283	2013-02-25	32	arena moved	S	long	308.96	308	2518.79	19	5.73321	5.7301	7.83153	8.17789	2.10143
8158G	1	PAK	F	arena	38.1	3.64021	2013-03-05	33	arena moved	J	short	66.72	68	1295.2	0	4.2005	4.21951	7.16642	19.0471	2.94691
8158G	1	PAK	F	arena	38.1	3.64021	2013-03-12	34	arena moved	V	long	133.96	132	745.803	4	4.89754	4.8828	6.61446	5.65002	1.73166
8158G	1	PAK	F	arena	38.1	3.64021	2013-03-26	35	arena moved	Z	short	39.96	37	255.234	1	3.68788	3.61092	5.54218	6.89822	1.93126
8158G	1	PAK	F	arena	38.1	3.64021	2013-04-02	36	arena back	J	long	87.96	85	744.043	2	4.47688	4.44265	6.6121	8.75345	2.16945
8158G	1	PAK	F	arena	35.48	3.56897	2013-04-11	37	arena back	Z	short	56.96	54	354.397	4	4.04235	3.98898	5.87042	6.56291	1.88143
8158G	1	PAK	F	arena	35.48	3.56897	2013-04-18	38	arena back	S	short	69.96	28	519.169	1	4.24792	3.3322	6.25223	18.5418	2.92002
8158G	1	PAK	F	arena	35.48	3.56897	2013-04-23	39	arena back	J	long	71.92	65	569.005	2	4.27555	4.17439	6.34389	8.75392	2.1695
8158G	1	PAK	F	arena	35.48	3.56897	2013-04-25	40	arena back	V	long	241.96	240	1526.02	1	5.48877	5.48064	7.33042	6.35842	1.84978
8158G	1	PAK	F	arena	37.78	3.63178	2013-05-02	41	light moved	V	long		383	3408.69	12		5.94803	8.13408	8.89998	2.18605
8158G	1	PAK	F	arena	37.78	3.63178	2013-05-21	42	light moved	Z	short		58	493.151	2		4.06044	6.20082	8.50261	2.14037
8158G	1	PAK	F	arena	37.78	3.63178	2013-05-23	43	light moved	J	long		64	546.976	2		4.15888	6.30441	8.54651	2.14552
8158G	1	PAK	F	arena	37.78	3.63178	2013-05-28	44	light moved	S	short		404	3597.08	16		6.00141	8.18788	8.90367	2.18646
8158G	1	PAK	F	arena	37.5	3.62434	2013-05-30	45	light moved	Z	short		136	1192.88	5		4.91265	7.08413	8.77119	2.17147
8158G	1	PAK	F	arena	37.5	3.62434	2013-06-06	47	light moved	J	long		56	475.209	5		4.02535	6.16376	8.48588	2.1384
8158G	1	PAK	F	arena	37.5	3.62434	2013-06-11	48	light moved	S	short		73	627.715	3		4.29046	6.44209	8.59883	2.15163
8158G	1	PAK	F	arena	36.81	3.60577	2013-06-13	49	light moved	Z	short		62	529.035	4		4.12713	6.27105	8.53282	2.14392
8158G	1	PAK	F	arena	36.81	3.60577	2013-06-20	50	light moved	J	long		34	277.85	0		3.52636	5.62708	8.17204	2.10072
8177G	1	LAB	F	arena	45.87	3.82581	2012-11-19	18	aFTraining	Z	short	51.48	42	294.042	0	3.94119	3.73767	5.68372	7.001	1.94605
8177G	1	LAB	F	arena	40.23	3.69461	2012-11-22	19	aFTraining	S	short	184.72	211	1048.64	5	5.21884	5.35186	6.95525	4.96986	1.60339
8177G	1	LAB	F	arena	40.23	3.69461	2012-11-29	20	aFTraining	V	long	172.96	167	1456.55	5	5.15306	5.11799	7.28383	8.72186	2.16583
8177G	1	LAB	F	arena	40.76	3.7077		21	arena moved	S	long	279.96	276	2305.34	12	5.63465	5.6204	7.74298	8.35268	2.12258
8177G	1	LAB	F	arena	40.76	3.7077		22	arena moved	Z	short	345.88	340	3040.6	18	5.84609	5.82895	8.01981	8.94294	2.19086
8177G	1	LAB	F	arena	40.76	3.7077		23	arena moved	J	short	190.96	188	1643.13	8	5.25206	5.23644	7.40436	8.74005	2.16792
8177G	1	LAB	F	arena	40.76	3.7077		24	arena moved	S	long	82.36	79	914.715	4	4.4111	4.36945	6.81861	11.5787	2.44916
8177G	1	LAB	F	arena	39.69	3.6811		25	arena moved	Z	short	176.96	175	1051.43	6	5.17592	5.16479	6.95791	6.00817	1.79312
8177G	1	LAB	F	arena	39.69	3.6811		26	arena moved	V	long	73.96	76	495.831	3	4.30352	4.33073	6.20624	6.52409	1.8755
8177G	1	LAB	F	arena	39.69	3.6811		27	arena moved	J	short	146.04	186	1329.69	12	4.98388	5.22575	7.1927	7.14887	1.96695
8177G	1	LAB	F	arena	41.51	3.72593		29	arena moved	V	long	266.92	264	1980.83	10	5.58695	5.57595	7.59127	7.50314	2.01532
8177G	1	LAB	F	arena	41.51	3.72593		30	arena moved	Z	short	173.64	278	1895.93	16	5.15698	5.62762	7.54746	6.81989	1.91984
8177G	1	LAB	F	arena	41.51	3.72593		31	arena moved	V	long	367.72	366	5848.85	18	5.90732	5.90263	8.674	15.9805	2.77137
8177G	1	LAB	F	arena	41.51	3.72593		32	arena moved	S	long	30.96	28	318.654	1	3.4327	3.3322	5.76411	11.3805	2.4319
8177G	1	LAB	F	arena	40.3	3.69635		33	arena moved	J	short	49.12	48	482.296	2	3.89427	3.8712	6.17856	10.0478	2.30736
8177G	1	LAB	F	arena	40.3	3.69635		34	arena moved	V	long	394.12	465	4891.38	11	5.97666	6.14204	8.49523	10.5191	2.35319
8177G	1	LAB	F	arena	40.3	3.69635		35	arena moved	Z	short	49.12	60	416.046	2	3.89427	4.09434	6.0308	6.9341	1.93645
8177G	1	LAB	F	arena	40.3	3.69635		36	arena back	J	long	51.08	59	732.571	3	3.93339	4.07754	6.59656	12.4165	2.51902
8177G	1	LAB	F	arena	39.4	3.67377		37	arena back	Z	short	153.4	149	933.8	1	5.03305	5.00395	6.83926	6.26711	1.83532
8177G	1	LAB	F	arena	39.4	3.67377		38	arena back	S	short	38.96	68	381.479	4	3.66254	4.21951	5.94406	5.60999	1.72455
8177G	1	LAB	F	arena	39.4	3.67377		39	arena back	J	long	36.04	33	292.266	0	3.58463	3.49651	5.67766	8.85655	2.18116
8177G	1	LAB	F	arena	39.4	3.67377		40	arena back	V	long	232.6	229	1683.06	2	5.44932	5.43372	7.42837	7.34961	1.99465
8177G	1	LAB	F	arena	39.47	3.67554		41	light moved	V	long		109	950.667	4		4.69135	6.85716	8.72172	2.16582
8177G	1	LAB	F	arena	39.47	3.67554		42	light moved	Z	short		302	2682.05	7		5.71043	7.89434	8.88096	2.18391
8177G	1	LAB	F	arena	39.47	3.67554		43	light moved	J	long		28	224.024	0		3.3322	5.41175	8.00086	2.07955
8177G	1	LAB	F	arena	39.47	3.67554		44	light moved	S	short		160	1408.18	6		5.07517	7.25006	8.80114	2.17488
8177G	1	LAB	F	arena	38.38	3.64754		45	light moved	Z	short		157	1381.27	4		5.05625	7.23076	8.7979	2.17451
8177G	1	LAB	F	arena	38.38	3.64754		46	light moved	V	long		83	717.424	3		4.41884	6.57567	8.64366	2.15683
8177G	1	LAB	F	arena	38.38	3.64754		47	light moved	J	long		163	1435.1	3		5.09375	7.26899	8.80427	2.17524
8177G	1	LAB	F	arena	38.38	3.64754		48	light moved	S	short		158	1390.24	4		5.0626	7.23723	8.79899	2.17464
8177G	1	LAB	F	arena	37.75	3.63099		49	light moved	Z	short		109	950.667	3		4.69135	6.85716	8.72172	2.16582
8177G	1	LAB	F	arena	37.75	3.63099		50	light moved	J	long		15	107.402	0		2.70805	4.67658	7.16016	1.96853
8183G	0	PAK	F	arena	48.81	3.88794	2012-10-22	18	aFTraining	J	long	221.44	219	1602.12	15	5.40015	5.38907	7.37908	7.31562	1.99001
8183G	0	PAK	F	arena	48.81	3.88794	2012-10-25	19	aFTraining	Z	short	77.2	70	531.315	6	4.3464	4.2485	6.27536	7.59021	2.02686
8183G	0	PAK	F	arena	47.33	3.85714	2012-10-29	20	aFTraining	S	short	17.56	17	46.958	0	2.86562	2.83321	3.84925	2.76224	1.01604
8183G	1	PAK	F	arena	45.91	3.82668		21	arena moved	S	long	72.96	73	936.637	6	4.28991	4.29046	6.8423	12.8306	2.55184
8183G	1	PAK	F	arena	45.91	3.82668		22	arena moved	Z	short	9.92	7	55.9365	0	2.29455	1.94591	4.02422	7.99093	2.07831
8183G	1	PAK	F	arena	45.91	3.82668		23	arena moved	J	short	90.88	89	1193.03	4	4.50954	4.48864	7.08425	13.4048	2.59562
8183G	1	PAK	F	arena	45.91	3.82668		24	arena moved	S	long	32.96	33	398.719	0	3.49529	3.49651	5.98826	12.0824	2.49175
8183G	1	PAK	F	arena	45.89	3.82625		25	arena moved	Z	short	14.96	15	111.921	2	2.70538	2.70805	4.71779	7.4614	2.00974
8183G	1	PAK	F	arena	45.89	3.82625		26	arena moved	V	long	74.96	75	747.585	9	4.31695	4.31749	6.61685	9.9678	2.29936
8183G	1	PAK	F	arena	45.89	3.82625		27	arena moved	J	short	35.36	32	242.637	3	3.56558	3.46574	5.49157	7.58241	2.02583
8183G	1	PAK	F	arena	47.39	3.85841		29	arena moved	V	long	28.96	24	199.975	0	3.36592	3.17805	5.29819	8.33229	2.12014
8183G	1	PAK	F	arena	47.39	3.85841		30	arena moved	Z	short	76.96	75	474.407	6	4.34329	4.31749	6.16207	6.32543	1.84458
8183G	1	PAK	F	arena	47.39	3.85841		31	arena moved	V	long	226.96	226	2714.67	11	5.42477	5.42053	7.90643	12.0118	2.48589
8183G	1	PAK	F	arena	47.39	3.85841		32	arena moved	S	long	128.96	125	1373.22	7	4.8595	4.82831	7.22491	10.9858	2.3966
8183G	1	PAK	F	arena	46.04	3.82951		33	arena moved	J	short	38.52	36	570.726	2	3.65118	3.58352	6.34691	15.8535	2.76339
8183G	1	PAK	F	arena	46.04	3.82951		34	arena moved	V	long	83.96	83	802.004	2	4.43034	4.41884	6.68711	9.6627	2.26827
8183G	1	PAK	F	arena	46.04	3.82951		35	arena moved	Z	short	172.96	172	1594	8	5.15306	5.14749	7.374	9.26744	2.22651
8183G	1	PAK	F	arena	46.04	3.82951		36	arena back	J	long	31.92	31	190.264	0	3.46323	3.43399	5.24841	6.13755	1.81443
8183G	1	PAK	F	arena	40.33	3.6971		37	arena back	Z	short	7.8	5	83.65	0	2.05412	1.60944	4.42664	16.73	2.8172
8183G	1	PAK	F	arena	40.33	3.6971		38	arena back	S	short	111.84	38	933.651	1	4.71707	3.63759	6.8391	24.5698	3.20152
8183G	1	PAK	F	arena	40.33	3.6971		39	arena back	J	long	41.96	40	435.171	1	3.73672	3.68888	6.07574	10.8793	2.38686
8183G	1	PAK	F	arena	40.33	3.6971		40	arena back	V	long	59.96	60	564.3	2	4.09368	4.09434	6.33559	9.405	2.24124
8183G	1	PAK	F	arena	42.05	3.73886		41	light moved	V	long		214	1892.61	11		5.36598	7.54571	8.84398	2.17974
8183G	1	PAK	F	arena	42.05	3.73886		42	light moved	Z	short		50	421.384	3		3.91202	6.04354	8.42768	2.13152
8183G	1	PAK	F	arena	42.05	3.73886		43	light moved	J	long		117	1022.43	4		4.76217	6.92994	8.73875	2.16777
8183G	1	PAK	F	arena	42.05	3.73886		44	light moved	S	short		105	914.783	5		4.65396	6.81869	8.71222	2.16473
8183G	1	PAK	F	arena	43.86	3.781		45	light moved	Z	short		21	161.228	0		3.04452	5.08282	7.67751	2.0383
8183G	1	PAK	F	arena	43.86	3.781		46	light moved	V	long		80	690.511	4		4.38203	6.53743	8.63139	2.15541
8183G	1	PAK	F	arena	43.86	3.781		47	light moved	J	long		81	699.482	4		4.39445	6.55034	8.63558	2.15589
8183G	1	PAK	F	arena	43.86	3.781		48	light moved	S	short		57	484.18	4		4.04305	6.18246	8.49439	2.13941
8183G	1	PAK	F	arena	43.85	3.78077		49	light moved	Z	short		341	3031.92	18		5.83188	8.01695	8.89125	2.18507
8183G	1	PAK	F	arena	43.85	3.78077		50	light moved	J	long		28	224.024	1		3.3322	5.41175	8.00086	2.07955
8228G	1	PAK	F	arena	47.51	3.86094	2012-10-18	18	aFTraining	J	long	319.84	316	3343.4	13	5.76782	5.75574	8.11474	10.5804	2.359
8228G	1	PAK	F	arena	47.51	3.86094	2012-10-22	19	aFTraining	Z	short	282.4	275	2010.9	0	5.64332	5.61677	7.60634	7.31236	1.98957
8228G	1	PAK	F	arena	47.51	3.86094	2012-10-25	20	aFTraining	S	short	120.92	309	1068.25	2	4.79513	5.73334	6.97378	3.45712	1.24044
8228G	1	PAK	F	arena	43.32	3.76861		21	arena moved	S	long	234.96	235	2787.05	4	5.45942	5.45959	7.93274	11.8598	2.47315
8228G	1	PAK	F	arena	43.32	3.76861		22	arena moved	Z	short	76.96	73	727.075	0	4.34329	4.29046	6.58903	9.95993	2.29857
8228G	1	PAK	F	arena	43.32	3.76861		23	arena moved	J	short	105.64	98	980.653	0	4.66004	4.58497	6.88822	10.0067	2.30325
8228G	1	PAK	F	arena	43.32	3.76861		24	arena moved	S	long	183.96	181	2721.8	1	5.21472	5.1985	7.90905	15.0376	2.71055
8228G	1	PAK	F	arena	42.04	3.73862		25	arena moved	Z	short	67.96	66	403.019	1	4.21892	4.18965	5.99898	6.10635	1.80933
8228G	1	PAK	F	arena	42.04	3.73862		26	arena moved	V	long	181.16	184	1536.81	1	5.19938	5.21494	7.33746	8.35223	2.12253
8228G	1	PAK	F	arena	42.04	3.73862		27	arena moved	J	short	174.76	175	798.302	3	5.16341	5.16479	6.68249	4.56173	1.5177
8228G	1	PAK	F	arena	47.06	3.85142		29	arena moved	V	long	227.96	226	2139.3	3	5.42917	5.42053	7.66823	9.46593	2.2477
8228G	1	PAK	F	arena	47.06	3.85142		30	arena moved	Z	short	207.28	196	1023.62	1	5.33407	5.27811	6.9311	5.22255	1.65299
8228G	1	PAK	F	arena	47.06	3.85142		31	arena moved	V	long	60.96	59	739.511	0	4.11022	4.07754	6.60599	12.5341	2.52845
8228G	1	PAK	F	arena	47.06	3.85142		32	arena moved	S	long	127.96	124	1309.32	1	4.85172	4.82028	7.17726	10.559	2.35698
8228G	1	PAK	F	arena	38.89	3.66074		33	arena moved	J	short	37.6	40	1029.87	0	3.627	3.68888	6.93719	25.7467	3.24831
8228G	1	PAK	F	arena	38.89	3.66074		34	arena moved	V	long	180.92	179	1440.24	2	5.19805	5.18739	7.27257	8.04603	2.08518
8228G	1	PAK	F	arena	38.89	3.66074		35	arena moved	Z	short	183.96	184	1444.95	2	5.21472	5.21494	7.27583	7.85299	2.06089
8228G	1	PAK	F	arena	38.89	3.66074		36	arena back	J	long	18.96	77	131.556	0	2.94233	4.34381	4.87943	1.70852	0.535627
8228G	1	PAK	F	arena	41.05	3.71479		37	arena back	Z	short	36.96	29	223.23	0	3.60984	3.3673	5.4082	7.69759	2.04091
8228G	1	PAK	F	arena	41.05	3.71479		38	arena back	S	short	461.96	112	2578.44	0	6.13548	4.7185	7.85494	23.0218	3.13644
8228G	1	PAK	F	arena	41.05	3.71479		39	arena back	J	long	17.96	16	152.888	0	2.88815	2.77259	5.02971	9.5555	2.25712
8228G	1	PAK	F	arena	41.05	3.71479		40	arena back	V	long	54.96	54	344.977	0	4.00661	3.98898	5.84348	6.38846	1.85449
8228G	1	PAK	F	arena	42.33	3.7455		41	light moved	V	long		4	8.7225	0		1.38629	2.16591	2.18063	0.779612
8228G	1	PAK	F	arena	42.33	3.7455		43	light moved	J	long		128	1121.11	1		4.85203	7.02208	8.7587	2.17005
8228G	1	PAK	F	arena	42.33	3.7455		44	light moved	S	short		101	878.9	1		4.61512	6.77867	8.70198	2.16355
8228G	1	PAK	F	arena	42.27	3.74408		45	light moved	Z	short		103	896.842	0		4.63473	6.79888	8.7072	2.16415
8228G	1	PAK	F	arena	42.27	3.74408		46	light moved	V	long		204	1802.9	4		5.31812	7.49715	8.83776	2.17903
8228G	1	PAK	F	arena	42.27	3.74408		47	light moved	J	long		51	430.355	0		3.93183	6.06461	8.43833	2.13278
8228G	1	PAK	F	arena	43.45	3.77161		49	light moved	Z	short		118	1031.41	2		4.77068	6.93868	8.74072	2.16799
8228G	1	PAK	F	arena	43.45	3.77161		50	light moved	J	long		33	268.879	0		3.49651	5.59426	8.14784	2.09775
8247G	1	LAB	F	arena	52.55	3.96177	2012-11-22	18	aFTraining	S	short	127.88	161	866.428	4	4.85109	5.0814	6.76438	5.38154	1.68297
8247G	1	LAB	F	arena	52.55	3.96177	2012-11-29	19	aFTraining	V	long	214.12	207	1540.83	3	5.36654	5.33272	7.34008	7.44362	2.00736
8247G	1	LAB	F	arena	52.55	3.96177	2012-12-03	20	aFTraining	V	long	57.48	351	281.881	6	4.05144	5.86079	5.64148	0.80308	-0.219301
8247G	1	LAB	F	arena	53.73	3.98397		21	arena moved	S	long	37.96	38	266.118	0	3.63653	3.63759	5.58394	7.00311	1.94635
8247G	1	LAB	F	arena	53.73	3.98397		22	arena moved	Z	short	261.96	260	1822.4	8	5.56819	5.56068	7.50791	7.00923	1.94723
8247G	1	LAB	F	arena	53.73	3.98397		23	arena moved	J	short	90.92	87	801.667	1	4.50998	4.46591	6.68669	9.21456	2.22079
8247G	1	LAB	F	arena	53.73	3.98397		24	arena moved	S	long	269.96	268	3674.92	5	5.59827	5.59099	8.20929	13.7124	2.6183
8247G	1	LAB	F	arena	54.15	3.99176		25	arena moved	Z	short	62.96	60	528.239	2	4.1425	4.09434	6.26955	8.80398	2.1752
8247G	1	LAB	F	arena	54.15	3.99176		26	arena moved	V	long	67.96	68	545.645	0	4.21892	4.21951	6.30197	8.02419	2.08246
8247G	1	LAB	F	arena	54.15	3.99176		27	arena moved	J	short	56.92	55	269.104	2	4.04165	4.00733	5.5951	4.8928	1.58776
8247G	1	LAB	F	arena	53.21	3.97425		29	arena moved	V	long	301.96	300	2375.27	10	5.71029	5.70378	7.77287	7.91757	2.06908
8247G	1	LAB	F	arena	53.21	3.97425		30	arena moved	Z	short	68.96	112	548.95	4	4.23353	4.7185	6.30801	4.90134	1.58951
8247G	1	LAB	F	arena	53.21	3.97425		31	arena moved	V	long	297.84	298	2668.02	9	5.69656	5.69709	7.88909	8.95309	2.192
8247G	1	LAB	F	arena	53.21	3.97425		32	arena moved	S	long	82.68	79	641.233	3	4.41498	4.36945	6.46339	8.11687	2.09395
8247G	1	LAB	F	arena	53.06	3.97142		33	arena moved	J	short	225.44	225	3490.21	4	5.41805	5.4161	8.15772	15.512	2.74162
8247G	1	LAB	F	arena	53.06	3.97142		34	arena moved	V	long	189.96	189	1383.04	3	5.24681	5.24175	7.23204	7.31767	1.99029
8247G	1	LAB	F	arena	53.06	3.97142		35	arena moved	Z	short	15.96	15	161.437	1	2.77009	2.70805	5.08411	10.7625	2.37606
8247G	1	LAB	F	arena	53.06	3.97142		36	arena back	J	long	48.96	48	408.76	3	3.891	3.8712	6.01313	8.51583	2.14193
8247G	1	LAB	F	arena	48.55	3.88259		37	arena back	Z	short	264.96	259	1830.42	7	5.57958	5.55683	7.5123	7.06726	1.95547
8247G	1	LAB	F	arena	48.55	3.88259		38	arena back	S	short	115.96	463	445.309	25	4.75325	6.13773	6.09877	0.96179	-0.0389586
8247G	1	LAB	F	arena	48.55	3.88259		39	arena back	J	long	40	38	386.375	0	3.68888	3.63759	5.95681	10.1678	2.31922
8247G	1	LAB	F	arena	48.55	3.88259		40	arena back	V	long	61.96	60	420.764	0	4.12649	4.09434	6.04207	7.01273	1.94773
8247G	1	LAB	F	arena	48.17	3.87474		41	light moved	V	long		60	511.093	3		4.09434	6.23655	8.51822	2.14221
8247G	1	LAB	F	arena	48.17	3.87474		42	light moved	Z	short		41	340.646	1		3.71357	5.83084	8.30843	2.11727
8247G	1	LAB	F	arena	48.17	3.87474		43	light moved	J	long		56	475.209	2		4.02535	6.16376	8.48588	2.1384
8247G	1	LAB	F	arena	48.17	3.87474		44	light moved	S	short		45	376.529	0		3.80666	5.931	8.36732	2.12433
8247G	1	LAB	F	arena	46.56	3.84074		45	light moved	Z	short		61	520.064	2		4.11087	6.25395	8.52564	2.14308
8247G	1	LAB	F	arena	46.56	3.84074		46	light moved	V	long		62	529.035	1		4.12713	6.27105	8.53282	2.14392
8247G	1	LAB	F	arena	46.56	3.84074		47	light moved	J	long		36	295.791	1		3.58352	5.68965	8.21643	2.10614
8247G	1	LAB	F	arena	46.56	3.84074		48	light moved	S	short		39	322.704	9		3.66356	5.77674	8.27446	2.11317
8247G	1	LAB	F	arena	48.16	3.87453		49	light moved	Z	short		12	80.4897	0		2.48491	4.38813	6.70748	1.90322
8247G	1	LAB	F	arena	48.16	3.87453		50	light moved	J	long		53	448.297	0		3.97029	6.10546	8.45843	2.13516
8308G	0	PAK	F	arena	43	3.7612	2012-11-22	18	aFTraining	S	short	113.88	178	517.845	1	4.73515	5.18178	6.24968	2.90924	1.06789
8308G	0	PAK	F	arena	47.86	3.86828	2012-11-29	19	aFTraining	Z	short	249.16	255	1418.51	3	5.5181	5.54126	7.25736	5.56278	1.7161
8308G	0	PAK	F	arena	43	3.7612	2012-12-03	20	aFTraining	S	short	123.52	149	516.999	1	4.8164	5.00395	6.24804	3.46979	1.24409
8308G	1	PAK	F	arena	42.44	3.74809		21	arena moved	S	long	31.96	29	161.343	0	3.46449	3.3673	5.08353	5.56355	1.71624
8308G	1	PAK	F	arena	42.44	3.74809		22	arena moved	Z	short	123.96	121	657.705	1	4.81996	4.79579	6.48876	5.43558	1.69297
8308G	1	PAK	F	arena	42.44	3.74809		23	arena moved	J	short	93.68	94	739.171	0	4.53988	4.54329	6.60553	7.86352	2.06223
8308G	1	PAK	F	arena	42.44	3.74809		24	arena moved	S	long	90.96	89	798.462	1	4.51042	4.48864	6.68269	8.97148	2.19405
8308G	1	PAK	F	arena	41.15	3.71722		25	arena moved	Z	short	218.96	219	905.825	5	5.38889	5.38907	6.80885	4.13619	1.41977
8308G	1	PAK	F	arena	41.15	3.71722		26	arena moved	V	long	102.96	102	462.501	6	4.63434	4.62497	6.13665	4.53432	1.51168
8308G	1	PAK	F	arena	41.15	3.71722		27	arena moved	J	short	33.92	68	212.505	1	3.524	4.21951	5.35897	3.12507	1.13946
8308G	1	PAK	F	arena	41.17	3.71771		29	arena moved	V	long	156.88	154	506.118	3	5.05548	5.03695	6.22677	3.28648	1.18982
8308G	1	PAK	F	arena	41.17	3.71771		30	arena moved	Z	short	87.96	85	217.574	1	4.47688	4.44265	5.38254	2.55969	0.939888
8308G	1	PAK	F	arena	41.17	3.71771		31	arena moved	V	long	207.2	206	1422.73	2	5.33368	5.32788	7.26033	6.90646	1.93246
8308G	1	PAK	F	arena	41.17	3.71771		32	arena moved	S	long	224.96	223	1370.87	5	5.41592	5.40717	7.2232	6.1474	1.81603
8308G	1	PAK	F	arena	37.52	3.62487		33	arena moved	J	short	85.36	90	825.19	0	4.44688	4.49981	6.71561	9.16878	2.2158
8308G	1	PAK	F	arena	37.52	3.62487		34	arena moved	V	long	94.96	76	769.611	0	4.55346	4.33073	6.64589	10.1265	2.31515
8308G	1	PAK	F	arena	37.52	3.62487		35	arena moved	Z	short	89.96	88	341.811	0	4.49937	4.47734	5.83426	3.88422	1.35692
8308G	1	PAK	F	arena	37.52	3.62487		36	arena back	J	long	106.84	103	513.136	4	4.67133	4.63473	6.24054	4.9819	1.60581
8308G	1	PAK	F	arena	38.37	3.64728		37	arena back	Z	short	57.96	58	216.512	1	4.05975	4.06044	5.37765	3.73297	1.3172
8308G	1	PAK	F	arena	38.37	3.64728		38	arena back	S	short	52.96	115	360.224	2	3.96954	4.74493	5.88673	3.13238	1.14179
8308G	1	PAK	F	arena	38.37	3.64728		39	arena back	J	long	228.96	229	942.041	12	5.43355	5.43372	6.84805	4.11372	1.41433
8308G	1	PAK	F	arena	38.37	3.64728		40	arena back	V	long	118.96	117	531.142	3	4.77879	4.76217	6.27503	4.53968	1.51286
8308G	1	PAK	F	arena	39.35	3.6725		41	light moved	V	long		54	457.268	0		3.98898	6.12527	8.46792	2.13628
8308G	1	PAK	F	arena	39.35	3.6725		42	light moved	Z	short		58	493.151	0		4.06044	6.20082	8.50261	2.14037
8308G	1	PAK	F	arena	39.35	3.6725		43	light moved	J	long		148	1300.53	2		4.99721	7.17053	8.78738	2.17332
8308G	1	PAK	F	arena	39.35	3.6725		44	light moved	S	short		79	681.54	0		4.36945	6.52435	8.62709	2.15491
8308G	1	PAK	F	arena	33.71	3.51779		45	light moved	Z	short		93	807.133	1		4.5326	6.69349	8.67885	2.16089
8308G	1	PAK	F	arena	33.71	3.51779		46	light moved	V	long		55	466.238	0		4.00733	6.1447	8.47706	2.13736
8308G	1	PAK	F	arena	33.71	3.51779		47	light moved	J	long		125	1094.2	3		4.82831	6.99778	8.75361	2.16947
8308G	1	PAK	F	arena	33.71	3.51779		48	light moved	S	short		31	250.937	0		3.43399	5.5252	8.09474	2.09121
8308G	1	PAK	F	arena	36.77	3.60468		49	light moved	Z	short		65	555.947	0		4.17439	6.32067	8.55304	2.14629
8308G	1	PAK	F	arena	36.77	3.60468		50	light moved	J	long		123	1076.26	1		4.81218	6.98125	8.75008	2.16906
8337G	1	PAK	F	arena	53.93	3.98769		18	aFTraining	Z	short	75.6	82	720.24	7	4.32546	4.40672	6.57958	8.78341	2.17287
8337G	1	PAK	F	arena	49.41	3.90015		19	aFTraining	S	short	193.64	191	881.256	3	5.266	5.25227	6.78135	4.61391	1.52907
8337G	1	PAK	F	arena	49.41	3.90015		20	aFTraining	J	long	83.12	88	462.095	7	4.42029	4.47734	6.13577	5.25108	1.65843
8337G	1	PAK	F	arena	50.16	3.91522		21	arena moved	S	long	89.96	89	578.137	7	4.49937	4.48864	6.35981	6.49592	1.87117
8337G	1	PAK	F	arena	50.16	3.91522		22	arena moved	Z	short	76.96	73	466.724	0	4.34329	4.29046	6.14574	6.39348	1.85528
8337G	1	PAK	F	arena	50.16	3.91522		23	arena moved	J	short	177.8	176	1810.16	4	5.18066	5.17048	7.50117	10.285	2.33069
8337G	1	PAK	F	arena	50.16	3.91522		24	arena moved	S	long		23	116.739	0		3.13549	4.75994	5.07561	1.62445
8337G	1	PAK	F	arena	50.35	3.919		25	arena moved	Z	short	294.96	297	1919.54	9	5.68684	5.69373	7.55984	6.4631	1.86611
8337G	1	PAK	F	arena	50.35	3.919		26	arena moved	V	long	193.96	194	1974.98	16	5.26765	5.26786	7.58831	10.1803	2.32046
8337G	1	PAK	F	arena	50.35	3.919		27	arena moved	J	short	16.52	14	70.7129	0	2.80457	2.63906	4.25863	5.05092	1.61957
8337G	1	PAK	F	arena	51.06	3.933		29	arena moved	V	long	56.96	55	267.64	2	4.04235	4.00733	5.58964	4.86618	1.58231
8337G	1	PAK	F	arena	51.06	3.933		30	arena moved	Z	short	45.96	45	187.7	5	3.82777	3.80666	5.23484	4.17111	1.42818
8337G	1	PAK	F	arena	51.06	3.933		31	arena moved	V	long	17.96	16	55.4086	1	2.88815	2.77259	4.01473	3.46304	1.24215
8337G	1	PAK	F	arena	51.06	3.933		32	arena moved	S	long	70.96	69	543.621	4	4.26212	4.23411	6.29825	7.87857	2.06415
8337G	1	PAK	F	arena	49.46	3.90116		33	arena moved	J	short	118.32	116	1999.83	2	4.77339	4.75359	7.60082	17.2399	2.84723
8337G	1	PAK	F	arena	49.46	3.90116		34	arena moved	V	long	96.96	93	733.349	4	4.5743	4.5326	6.59762	7.88547	2.06502
8337G	1	PAK	F	arena	49.46	3.90116		35	arena moved	Z	short	43.96	43	160.952	3	3.78328	3.7612	5.08111	3.74307	1.31991
8337G	1	PAK	F	arena	49.46	3.90116		36	arena back	J	long	29.36	42	359.924	1	3.37963	3.73767	5.88589	8.56962	2.14822
8337G	1	PAK	F	arena	47.13	3.85291		37	arena back	Z	short	141.92	141	669.919	4	4.95526	4.94876	6.50716	4.7512	1.5584
8337G	1	PAK	F	arena	47.13	3.85291		38	arena back	S	short	105.96	51	884.186	1	4.66306	3.93183	6.78467	17.337	2.85284
8337G	1	PAK	F	arena	47.13	3.85291		39	arena back	J	long	46.96	46	329.942	4	3.8493	3.82864	5.79892	7.17265	1.97028
8337G	1	PAK	F	arena	47.13	3.85291		40	arena back	V	long	281.76	258	1675.8	14	5.64106	5.55296	7.42405	6.49535	1.87109
8337G	1	PAK	F	arena	47.49	3.86052		41	light moved	V	long		106	923.754	3		4.66344	6.82845	8.71466	2.16501
8337G	1	PAK	F	arena	47.49	3.86052		42	light moved	Z	short		74	636.686	1		4.30407	6.45628	8.60386	2.15221
8337G	1	PAK	F	arena	47.49	3.86052		43	light moved	J	long		278	2466.75	5		5.62762	7.81066	8.8732	2.18304
8337G	1	PAK	F	arena	47.49	3.86052		44	light moved	S	short		84	726.394	1		4.43082	6.58809	8.64755	2.15728
8337G	1	PAK	F	arena	42.53	3.75021		45	light moved	Z	short		105	914.783	4		4.65396	6.81869	8.71222	2.16473
8337G	1	PAK	F	arena	42.53	3.75021		46	light moved	V	long		419	3731.65	16		6.03787	8.2246	8.90608	2.18673
8337G	1	PAK	F	arena	42.53	3.75021		47	light moved	J	long		37	304.762	0		3.61092	5.71953	8.23682	2.10861
8337G	1	PAK	F	arena	42.53	3.75021		48	light moved	S	short		29	232.995	0		3.3673	5.45102	8.03431	2.08372
8337G	1	PAK	F	arena	42.96	3.76027		49	light moved	Z	short		7	35.6352	0		1.94591	3.57333	5.09074	1.62742
8337G	1	PAK	F	arena	42.96	3.76027		50	light moved	J	long		50	421.384	3		3.91202	6.04354	8.42768	2.13152
8480G	0	PAK	F	arena	41.85	3.73409		18	aFTraining	S	short	118.68	111	591.861	11	4.77643	4.70953	6.38327	5.33208	1.67374
8480G	0	PAK	F	arena	41.85	3.73409		19	aFTraining	V	long	73	66	388.322	6	4.29046	4.18965	5.96183	5.88367	1.77218
8480G	0	PAK	F	arena	41.85	3.73409		20	aFTraining	J	long	57.48	53	281.881	2	4.05144	3.97029	5.64148	5.31851	1.67119
8480G	1	PAK	F	arena	36.41	3.59484		21	arena moved	S	long	50	49	500.987	3	3.91202	3.89182	6.21658	10.2242	2.32476
8480G	1	PAK	F	arena	36.41	3.59484		22	arena moved	Z	short	134.96	134	1300.71	16	4.90498	4.89784	7.17067	9.70679	2.27283
8480G	1	PAK	F	arena	36.41	3.59484		23	arena moved	J	short	165.96	164	1727.92	14	5.11175	5.09987	7.45467	10.5361	2.35481
8480G	1	PAK	F	arena	36.41	3.59484		24	arena moved	S	long	52.96	53	878.665	6	3.96954	3.97029	6.7784	16.5786	2.80811
8480G	1	PAK	F	arena	39.02	3.66407		25	arena moved	Z	short	75	74	443.672	6	4.31749	4.30407	6.09509	5.99557	1.79102
8480G	1	PAK	F	arena	39.02	3.66407		26	arena moved	V	long	106.84	108	900.495	7	4.67133	4.68213	6.80294	8.33792	2.12081
8480G	1	PAK	F	arena	39.02	3.66407		27	arena moved	J	short	144.04	142	624.154	10	4.97009	4.95583	6.4364	4.39545	1.48057
8480G	1	PAK	F	arena	41.2	3.71844		29	arena moved	V	long	73.96	72	656.286	7	4.30352	4.27667	6.4866	9.11508	2.20993
8480G	1	PAK	F	arena	41.2	3.71844		30	arena moved	Z	short	13.96	12	124.744	1	2.6362	2.48491	4.82626	10.3953	2.34136
8480G	1	PAK	F	arena	41.2	3.71844		31	arena moved	V	long	69.96	68	738.29	4	4.24792	4.21951	6.60434	10.8572	2.38483
8480G	1	PAK	F	arena	41.2	3.71844		32	arena moved	S	long	38.96	36	311.546	2	3.66254	3.58352	5.74155	8.65406	2.15803
8480G	1	PAK	F	arena	37.29	3.61873		33	arena moved	J	short	59.52	67	824.23	3	4.08631	4.20469	6.71445	12.3019	2.50976
8480G	1	PAK	F	arena	37.29	3.61873		34	arena moved	V	long	83.4	82	784.411	7	4.42365	4.40672	6.66493	9.56599	2.25821
8480G	1	PAK	F	arena	37.29	3.61873		35	arena moved	Z	short	85.96	82	605.991	5	4.45388	4.40672	6.40687	7.39013	2.00015
8480G	1	PAK	F	arena	37.29	3.61873		36	arena back	J	long	96.96	94	1040.89	5	4.5743	4.54329	6.94783	11.0733	2.40454
8480G	1	PAK	F	arena	38.08	3.63969		37	arena back	Z	short	20	17	116.731	1	2.99573	2.83321	4.75987	6.86653	1.92666
8480G	1	PAK	F	arena	38.08	3.63969		38	arena back	S	short	190.52	105	1219.44	2	5.24976	4.65396	7.10615	11.6137	2.45219
8480G	1	PAK	F	arena	38.08	3.63969		39	arena back	J	long	94.96	93	810.783	7	4.55346	4.5326	6.698	8.7181	2.1654
8480G	1	PAK	F	arena	38.08	3.63969		40	arena back	V	long	105.88	102	873.736	5	4.66231	4.62497	6.77278	8.56604	2.14781
8480G	1	PAK	F	arena	38.3	3.64545		41	light moved	V	long		134	1174.94	9		4.89784	7.06897	8.76821	2.17113
8480G	1	PAK	F	arena	38.3	3.64545		42	light moved	Z	short		18	134.315	2		2.89037	4.90019	7.46195	2.00982
8480G	1	PAK	F	arena	38.3	3.64545		43	light moved	J	long		193	1704.22	5		5.26269	7.44086	8.83017	2.17817
8480G	1	PAK	F	arena	38.3	3.64545		44	light moved	S	short		35	286.82	1		3.55535	5.65886	8.19487	2.10351
8480G	1	PAK	F	arena	37.37	3.62087		45	light moved	Z	short		42	349.617	1		3.73767	5.85684	8.32421	2.11917
8480G	1	PAK	F	arena	37.37	3.62087		46	light moved	V	long		89	771.249	5		4.48864	6.64801	8.66572	2.15937
8480G	1	PAK	F	arena	37.37	3.62087		47	light moved	J	long		96	834.045	6		4.56435	6.72629	8.68797	2.16194
8480G	1	PAK	F	arena	37.37	3.62087		48	light moved	S	short		40	331.675	1		3.68888	5.80416	8.29187	2.11528
8480G	1	PAK	F	arena	37.13	3.61443		49	light moved	Z	short		35	286.82	2		3.55535	5.65886	8.19487	2.10351
8480G	1	PAK	F	arena	37.13	3.61443		50	light moved	J	long		4	8.7225	0		1.38629	2.16591	2.18063	0.779612
8496G	1	PAK	F	arena	46.82	3.84631	2012-10-18	18	aFTraining	J	long	177.76	188	1005.55	11	5.18043	5.23644	6.91329	5.34867	1.67685
8496G	1	PAK	F	arena	46.82	3.84631	2012-10-22	19	aFTraining	Z	short	53.68	60	344.923	3	3.98304	4.09434	5.84332	5.74872	1.74898
8496G	1	PAK	F	arena	46.82	3.84631	2012-10-25	20	aFTraining	S	short	106.84	103	952.912	5	4.67133	4.63473	6.85952	9.25157	2.22479
8496G	1	PAK	F	arena	48.36	3.87867	2013-01-07	21	arena moved	S	long	199.96	201	1821.63	20	5.29812	5.3033	7.50749	9.06284	2.20418
8496G	1	PAK	F	arena	48.36	3.87867	2013-01-10	22	arena moved	Z	short	69.96	67	445.116	7	4.24792	4.20469	6.09833	6.64352	1.89364
8496G	1	PAK	F	arena	48.36	3.87867	2013-01-14	23	arena moved	J	short	183.96	181	1621.34	7	5.21472	5.1985	7.39101	8.95768	2.19251
8496G	1	PAK	F	arena	48.36	3.87867	2013-01-17	24	arena moved	S	long	129.96	68	1843.82	7	4.86723	4.21951	7.51959	27.115	3.30009
8496G	1	PAK	F	arena	48.88	3.88937	2013-01-21	25	arena moved	Z	short	71.96	70	538.629	2	4.27611	4.2485	6.28903	7.6947	2.04053
8496G	1	PAK	F	arena	48.88	3.88937	2013-01-24	26	arena moved	V	long	78.44	75	501.136	5	4.36233	4.31749	6.21688	6.68181	1.89939
8496G	1	PAK	F	arena	48.88	3.88937	2013-01-28	27	arena moved	J	short	71.8	73	277.991	3	4.27388	4.29046	5.62759	3.8081	1.33713
8496G	1	PAK	F	arena	52.16	3.95432	2013-02-07	29	arena moved	V	long	190.96	190	1535.73	10	5.25206	5.24702	7.33676	8.08279	2.08974
8496G	1	PAK	F	arena	52.16	3.95432	2013-02-14	30	arena moved	Z	short	183.84	187	1071.66	7	5.21407	5.23111	6.97696	5.7308	1.74586
8496G	1	PAK	F	arena	52.16	3.95432	2013-02-18	31	arena moved	V	long	137.84	138	1204.46	7	4.92609	4.92725	7.09379	8.72797	2.16653
8496G	1	PAK	F	arena	52.16	3.95432	2013-02-25	32	arena moved	S	long	48.96	42	227.826	0	3.891	3.73767	5.42858	5.42443	1.69091
8496G	1	PAK	F	arena	48.66	3.88486	2013-03-05	33	arena moved	J	short	112.64	114	1748.47	4	4.7242	4.7362	7.4665	15.3375	2.7303
8496G	1	PAK	F	arena	48.66	3.88486	2013-03-12	34	arena moved	V	long	143.96	139	689.768	8	4.96954	4.93447	6.53636	4.96236	1.60188
8496G	1	PAK	F	arena	48.66	3.88486	2013-03-26	35	arena moved	Z	short	250.96	251	1619.82	10	5.52529	5.52545	7.39007	6.45347	1.86462
8496G	1	PAK	F	arena	48.66	3.88486	2013-04-02	36	arena back	J	long	53.92	50	679.083	0	3.9875	3.91202	6.52074	13.5817	2.60872
8496G	1	PAK	F	arena	43.99	3.78396	2013-04-11	37	arena back	Z	short	8.96	6	42.7538	0	2.19277	1.79176	3.75546	7.12563	1.9637
8496G	1	PAK	F	arena	43.99	3.78396	2013-04-18	38	arena back	S	short	59.92	190	409.906	11	4.09301	5.24702	6.01593	2.1574	0.768904
8496G	1	PAK	F	arena	43.99	3.78396	2013-04-23	39	arena back	J	long	88.96	88	571.553	3	4.48819	4.47734	6.34836	6.49492	1.87102
8496G	1	PAK	F	arena	43.99	3.78396	2013-04-25	40	arena back	V	long	160.96	161	1161.33	9	5.08116	5.0814	7.05732	7.21323	1.97592
8496G	1	PAK	F	arena	43.31	3.76838	2013-05-02	41	light moved	V	long		111	968.609	7		4.70953	6.87586	8.72621	2.16633
8496G	1	PAK	F	arena	43.31	3.76838	2013-06-02	42	light moved	Z	short		21	161.228	0		3.04452	5.08282	7.67751	2.0383
8496G	1	PAK	F	arena	43.31	3.76838	2013-05-23	43	light moved	J	long		317	2816.61	17		5.7589	7.94329	8.88522	2.18439
8496G	1	PAK	F	arena	43.31	3.76838	2013-05-28	44	light moved	S	short		127	1112.14	3		4.84419	7.01404	8.75703	2.16986
8496G	1	PAK	F	arena	42.94	3.7598	2013-05-30	45	light moved	Z	short		5	17.6934	0		1.60944	2.87319	3.53868	1.26375
8496G	1	PAK	F	arena	42.94	3.7598	2013-06-04	46	light moved	V	long		87	753.307	5		4.46591	6.62447	8.6587	2.15856
8496G	1	PAK	F	arena	42.94	3.7598	2013-06-06	47	light moved	J	long		120	1040.38	4		4.78749	6.94734	8.6698	2.15985
8496G	1	PAK	F	arena	42.94	3.7598	2013-06-11	48	light moved	S	short		102	887.871	5		4.62497	6.78883	8.70461	2.16385
8496G	1	PAK	F	arena	43.49	3.77253	2013-06-13	49	light moved	Z	short		12	80.4897	0		2.48491	4.38813	6.70747	1.90322
8496G	1	PAK	F	arena	43.49	3.77253	2013-06-20	50	light moved	J	long		60	511.093	0		4.09434	6.23655	8.51822	2.14221
8620G	1	PAK	F	arena	46.8	3.84588		18	aFTraining	J	long	45.12	41	300.027	0	3.80933	3.71357	5.70387	7.31773	1.9903
8620G	1	PAK	F	arena	46.8	3.84588		19	aFTraining	Z	short	93.8	92	643.272	3	4.54116	4.52179	6.46657	6.99209	1.94478
8620G	1	PAK	F	arena	46.69	3.84353		20	aFTraining	S	short	107.16	98	1359.51	1	4.67432	4.58497	7.21488	13.8726	2.62991
8620G	1	PAK	F	arena	42.66	3.75326		21	arena moved	S	long	348.96	350	4608.31	16	5.85496	5.85793	8.43562	13.1666	2.57768
8620G	1	PAK	F	arena	42.66	3.75326		22	arena moved	Z	short	26.92	23	238.781	0	3.29287	3.13549	5.47555	10.3818	2.34005
8620G	1	PAK	F	arena	42.66	3.75326		23	arena moved	J	short	105.96	102	1199.85	4	4.66306	4.62497	7.08995	11.7632	2.46498
8620G	1	PAK	F	arena	42.66	3.75326		24	arena moved	S	long	142.96	143	1941.41	6	4.96256	4.96284	7.57117	13.5763	2.60833
8620G	1	PAK	F	arena	42.87	3.75817		25	arena moved	Z	short	132.96	135	1285.25	5	4.89005	4.90527	7.15871	9.52037	2.25343
8620G	1	PAK	F	arena	42.87	3.75817		26	arena moved	V	long	74.96	75	529.372	1	4.31695	4.31749	6.27169	7.05829	1.9542
8620G	1	PAK	F	arena	42.87	3.75817		27	arena moved	J	short	109.6	106	562.299	5	4.69684	4.66344	6.33203	5.30471	1.66859
8620G	1	PAK	F	arena	44.65	3.79885		29	arena moved	V	long	41.12	36	322.707	0	3.71649	3.58352	5.77674	8.96408	2.19323
8620G	1	PAK	F	arena	44.65	3.79885		30	arena moved	Z	short	28.84	25	160.275	1	3.36176	3.21888	5.07689	6.411	1.85802
8620G	1	PAK	F	arena	44.65	3.79885		31	arena moved	V	long	33.64	29	377.299	0	3.51572	3.3673	5.93304	13.0103	2.56574
8620G	1	PAK	F	arena	44.65	3.79885		32	arena moved	S	long	73.12	68	598.805	0	4.2921	4.21951	6.39494	8.80596	2.17543
8620G	1	PAK	F	arena	40.67	3.70549		33	arena moved	J	short	23.72	23	359.178	0	3.16632	3.13549	5.88382	15.6164	2.74832
8620G	1	PAK	F	arena	40.67	3.70549		34	arena moved	V	long	111.48	104	891.038	2	4.71385	4.64439	6.79239	8.56767	2.148
8620G	1	PAK	F	arena	40.67	3.70549		35	arena moved	Z	short	47.92	47	285.403	1	3.86953	3.85015	5.6539	6.0724	1.80375
8620G	1	PAK	F	arena	40.67	3.70549		36	arena back	J	long	116.32	111	926.857	3	4.75635	4.70953	6.8318	8.35006	2.12227
8620G	1	PAK	F	arena	40.37	3.69809		37	arena back	Z	short	196	196	1280.34	6	5.27811	5.27811	7.15488	6.53235	1.87677
8620G	1	PAK	F	arena	40.37	3.69809		38	arena back	S	short	136	59	1117.64	1	4.91265	4.07754	7.01897	18.9431	2.94144
8620G	1	PAK	F	arena	40.37	3.69809		39	arena back	J	long	55.64	54	606.2	2	4.0189	3.98898	6.40721	11.2259	2.41823
8620G	1	PAK	F	arena	40.37	3.69809		40	arena back	V	long	356.84	354	2708.13	16	5.87729	5.8693	7.90401	7.65008	2.03472
8620G	1	PAK	F	arena	41.09	3.71576		41	light moved	V	long		229	2027.17	3		5.43372	7.6144	8.85229	2.18068
8620G	1	PAK	F	arena	41.09	3.71576		42	light moved	Z	short		140	1228.76	4		4.94164	7.11376	8.77689	2.17212
8620G	1	PAK	F	arena	41.09	3.71576		43	light moved	J	long		106	923.754	2		4.66344	6.82845	8.71466	2.16501
8620G	1	PAK	F	arena	41.09	3.71576		44	light moved	S	short		50	421.384	0		3.91202	6.04354	8.42768	2.13152
8620G	1	PAK	F	arena	40.08	3.69088		45	light moved	Z	short		14	98.4315	0		2.63906	4.58936	7.03082	1.9503
8620G	1	PAK	F	arena	40.08	3.69088		46	light moved	V	long		158	1390.24	5		5.0626	7.23723	8.79899	2.17464
8620G	1	PAK	F	arena	40.08	3.69088		47	light moved	J	long		32	259.908	0		3.46574	5.56033	8.12212	2.09459
8620G	1	PAK	F	arena	40.08	3.69088		48	light moved	S	short		139	1219.79	6		4.93447	7.10644	8.7755	2.17196
8620G	1	PAK	F	arena	41.33	3.72159		50	light moved	J	long		33	268.879	1		3.49651	5.59426	8.14784	2.09775
8652G	1	PAK	F	arena	52.8	3.96651	2012-10-15	18	aFTraining	J	long	39.4	32	253.414	1	3.67377	3.46574	5.53502	7.91919	2.06929
8652G	1	PAK	F	arena	52.8	3.96651	2012-10-22	19	aFTraining	Z	short	66.6	58	322.858	2	4.1987	4.06044	5.77721	5.56652	1.71677
8652G	1	PAK	F	arena	52.8	3.96651	2012-10-25	20	aFTraining	S	short	54.4	55	221.886	4	3.99636	4.00733	5.40216	4.03429	1.39483
8652G	1	PAK	F	arena	50.85	3.92888	2013-01-07	21	arena moved	S	long	75.96	73	466.681	4	4.33021	4.29046	6.14565	6.39289	1.85519
8652G	1	PAK	F	arena	50.85	3.92888	2013-01-10	22	arena moved	Z	short	200.96	209	2612.49	12	5.30311	5.34233	7.86806	12.5	2.52572
8652G	1	PAK	F	arena	50.85	3.92888	2013-01-14	23	arena moved	J	short	55.64	53	353.485	2	4.0189	3.97029	5.86784	6.66953	1.89755
8652G	1	PAK	F	arena	50.85	3.92888	2013-01-17	24	arena moved	S	long	45.96	41	213.842	1	3.82777	3.71357	5.36524	5.21566	1.65167
8652G	1	PAK	F	arena	50.84	3.92868	2013-01-21	25	arena moved	Z	short	122.96	123	613.211	9	4.81186	4.81218	6.41871	4.98546	1.60652
8652G	1	PAK	F	arena	50.84	3.92868	2013-01-24	26	arena moved	V	long	131	43	1402.93	3	4.8752	3.7612	7.24632	32.6263	3.48512
8652G	1	PAK	F	arena	50.84	3.92868	2013-01-28	27	arena moved	J	short	56.4	82	622.759	8	4.03247	4.40672	6.43416	7.59462	2.02744
8652G	1	PAK	F	arena	51.56	3.94275	2013-02-07	29	arena moved	V	long	83.96	81	641.449	4	4.43034	4.39445	6.46373	7.91912	2.06928
8652G	1	PAK	F	arena	51.56	3.94275	2013-02-14	30	arena moved	Z	short	78.88	76	1110.75	4	4.36793	4.33073	7.01279	14.6151	2.68206
8652G	1	PAK	F	arena	51.56	3.94275	2013-02-18	31	arena moved	V	long	52.96	52	351.789	2	3.96954	3.95124	5.86303	6.76517	1.91179
8652G	1	PAK	F	arena	51.56	3.94275	2013-02-25	32	arena moved	S	long	112.76	129	975.252	5	4.72526	4.85981	6.8827	7.56009	2.02288
8652G	1	PAK	F	arena	48.46	3.88074	2013-03-05	33	arena moved	J	short	160.16	198	2727.5	7	5.07617	5.28827	7.91114	13.7753	2.62287
8652G	1	PAK	F	arena	48.46	3.88074	2013-03-12	34	arena moved	V	long	250.48	256	2367.68	11	5.52338	5.54518	7.76967	9.24875	2.22449
8652G	1	PAK	F	arena	48.46	3.88074	2013-03-26	35	arena moved	Z	short	251.52	243	1579.44	12	5.52752	5.49306	7.36483	6.49975	1.87176
8652G	1	PAK	F	arena	48.46	3.88074	2013-04-02	36	arena back	J	long	137.32	148	1101.21	7	4.92231	4.99721	7.00416	7.44061	2.00695
8652G	1	PAK	F	arena	47.11	3.85249	2013-04-11	37	arena back	Z	short	73.88	72	370.801	3	4.30244	4.27667	5.91567	5.15001	1.639
8652G	1	PAK	F	arena	47.11	3.85249	2013-04-18	38	arena back	S	short	353.88	159	2326.93	8	5.86896	5.0689	7.75231	14.6348	2.6834
8652G	1	PAK	F	arena	47.11	3.85249	2013-04-23	39	arena back	J	long	88.96	88	644.922	5	4.48819	4.47734	6.46913	7.32866	1.99179
8652G	1	PAK	F	arena	47.11	3.85249	2013-04-25	40	arena back	V	long	283.88	250	2182.8	19	5.64855	5.52146	7.68836	8.7312	2.1669
8652G	1	PAK	F	arena	47.24	3.85524	2013-05-02	41	light moved	V	long		84	726.394	4		4.43082	6.58809	8.64755	2.15728
8652G	1	PAK	F	arena	47.24	3.85524	2013-06-04	42	light moved	Z	short		166	1462.01	4		5.11199	7.28757	8.80728	2.17558
8652G	1	PAK	F	arena	47.24	3.85524	2013-05-23	43	light moved	J	long		179	1578.63	7		5.18739	7.36431	8.81916	2.17693
8652G	1	PAK	F	arena	47.24	3.85524	2013-05-28	44	light moved	S	short		84	726.394	4		4.43082	6.58809	8.64755	2.15728
8652G	1	PAK	F	arena	44.21	3.78895	2013-05-30	45	light moved	Z	short		13	89.4606	1		2.56495	4.4938	6.88158	1.92885
8652G	1	PAK	F	arena	44.21	3.78895	2013-06-04	46	light moved	V	long		91	789.191	5		4.51086	6.67101	8.67243	2.16015
8652G	1	PAK	F	arena	44.21	3.78895	2013-06-06	47	light moved	J	long		47	394.471	2		3.85015	5.97755	8.393	2.1274
8652G	1	PAK	F	arena	44.21	3.78895	2013-06-11	48	light moved	S	short		174	1533.78	8		5.15906	7.33549	8.8148	2.17643
8652G	1	PAK	F	arena	44.49	3.79526	2013-06-13	49	light moved	Z	short		163	1435.1	8		5.09375	7.26899	8.80427	2.17524
8652G	1	PAK	F	arena	44.49	3.79526	2013-06-20	50	light moved	J	long		31	250.937	0		3.43399	5.5252	8.09474	2.09121
8745G	1	PAK	F	arena	41.19	3.7182	2012-11-15	18	aFTraining	J	long	217.6	232	1093.88	12	5.38266	5.44674	6.99749	4.715	1.55075
8745G	1	PAK	F	arena	41.19	3.7182	2012-11-19	19	aFTraining	Z	short	26.68	14	103.212	1	3.28391	2.63906	4.63679	7.37229	1.99773
8745G	1	PAK	F	arena	58.19	4.06371	2012-11-22	20	aFTraining	S	short	18.16	14	153.615	1	2.89922	2.63906	5.03445	10.9725	2.39539
8745G	1	PAK	F	arena	38.66	3.65481	2013-01-07	21	arena moved	S	long	211.96	212	1424.09	8	5.3564	5.35659	7.26129	6.71741	1.9047
8745G	1	PAK	F	arena	38.66	3.65481	2013-01-10	22	arena moved	Z	short	13.72	10	154.633	0	2.61885	2.30259	5.04105	15.4633	2.73847
8745G	1	PAK	F	arena	38.66	3.65481	2013-01-14	23	arena moved	J	short	184.96	184	938.23	8	5.22014	5.21494	6.844	5.09908	1.62906
8745G	1	PAK	F	arena	38.66	3.65481	2013-01-17	24	arena moved	S	long	161.96	147	1342.58	13	5.08735	4.99043	7.20235	9.1332	2.21192
8745G	1	PAK	F	arena	37.78	3.63178	2013-01-21	25	arena moved	Z	short	9.96	7	43.1703	0	2.29858	1.94591	3.76515	6.16719	1.81924
8745G	1	PAK	F	arena	37.78	3.63178	2013-01-24	26	arena moved	V	long	389.96	142	4342.01	12	5.96604	4.95583	8.37609	30.5775	3.42027
8745G	1	PAK	F	arena	37.78	3.63178	2013-01-28	27	arena moved	J	short	17.32	16	86.708	0	2.85186	2.77259	4.46255	5.41925	1.68996
8745G	1	PAK	F	arena	39.61	3.67908	2013-02-07	29	arena moved	V	long	71.72	75	861.712	6	4.27277	4.31749	6.75892	11.4895	2.44143
8745G	1	PAK	F	arena	39.61	3.67908	2013-02-14	30	arena moved	Z	short	100.44	97	586.04	7	4.60956	4.57471	6.37339	6.04165	1.79868
8745G	1	PAK	F	arena	39.61	3.67908	2013-02-18	31	arena moved	V	long	183.96	184	1155.33	6	5.21472	5.21494	7.05214	6.27897	1.83721
8745G	1	PAK	F	arena	39.61	3.67908	2013-02-25	32	arena moved	S	long	85.96	84	477.702	5	4.45388	4.43082	6.16899	5.68693	1.73817
8745G	1	PAK	F	arena	38.11	3.64048	2013-03-05	33	arena moved	J	short	14.48	18	327.21	1	2.67277	2.89037	5.7906	18.1783	2.90023
8745G	1	PAK	F	arena	38.11	3.64048	2013-03-12	34	arena moved	V	long	37.76	37	831.939	1	3.63125	3.61092	6.72376	22.4848	3.11284
8745G	1	PAK	F	arena	38.11	3.64048	2013-03-26	35	arena moved	Z	short	132.6	143	1185.09	7	4.88734	4.96284	7.07757	8.28734	2.11473
8745G	1	PAK	F	arena	38.11	3.64048	2013-04-02	36	arena back	J	long	166.88	165	1298.13	3	5.11727	5.10595	7.16868	7.86745	2.06273
8745G	1	PAK	F	arena	35.19	3.56076	2013-04-11	37	arena back	Z	short	78.16	112	555.985	6	4.35876	4.7185	6.32074	4.96415	1.60224
8745G	1	PAK	F	arena	35.19	3.56076	2013-04-18	38	arena back	S	short	50.96	353	342.605	8	3.93104	5.86647	5.83658	0.970552	-0.0298899
8745G	1	PAK	F	arena	35.19	3.56076	2013-04-23	39	arena back	J	long	43.56	40	316.778	0	3.77414	3.68888	5.7582	7.91945	2.06932
8745G	1	PAK	F	arena	35.19	3.56076	2013-04-25	40	arena back	V	long	100.52	96	687.747	4	4.61036	4.56435	6.53342	7.16403	1.96907
8745G	1	PAK	F	arena	34.88	3.55191	2013-05-02	41	light moved	V	long		139	1219.79	4		4.93447	7.10644	8.7755	2.17196
8745G	1	PAK	F	arena	34.88	3.55191	2013-06-05	42	light moved	Z	short		30	241.966	1		3.4012	5.4888	8.06553	2.0876
8745G	1	PAK	F	arena	34.88	3.55191	2013-05-23	43	light moved	J	long		106	744.336	2		4.66344	6.61249	7.02204	1.94905
8745G	1	PAK	F	arena	34.88	3.55191	2013-05-28	44	light moved	S	short		16	116.373	0		2.77259	4.7568	7.27333	1.98421
8745G	1	PAK	F	arena	32.73	3.48829	2013-05-30	45	light moved	Z	short		168	1479.95	9		5.12396	7.29976	8.80923	2.1758
8745G	1	PAK	F	arena	32.73	3.48829	2013-06-04	46	light moved	V	long		47	394.471	1		3.85015	5.97755	8.393	2.1274
8745G	1	PAK	F	arena	32.73	3.48829	2013-06-06	47	light moved	J	long		251	2224.53	11		5.52545	7.7073	8.86269	2.18185
8745G	1	PAK	F	arena	32.73	3.48829	2013-06-11	48	light moved	S	short		4	8.7225	0		1.38629	2.16591	2.18063	0.779612
8745G	1	PAK	F	arena	32.15	3.47041	2013-06-13	49	light moved	Z	short		221	1955.41	6		5.39816	7.57835	8.848	2.18019
8745G	1	PAK	F	arena	32.15	3.47041	2013-06-20	50	light moved	J	long		206	2000.26	11		5.32788	7.60103	9.71001	2.27316
8776G	1	PAK	F	arena	41.04	3.71455	2012-10-22	18	aFTraining	Z	short	92.72	115	522.506	4	4.52958	4.74493	6.25864	4.54353	1.5137
8776G	1	PAK	F	arena	41.04	3.71455	2012-10-25	19	aFTraining	S	short	102.64	181	629.679	3	4.63123	5.1985	6.44521	3.47889	1.24671
8776G	1	PAK	F	arena	41.04	3.71455	2012-11-12	20	aFTraining	S	short	39	45	261.269	1	3.66356	3.80666	5.56555	5.80598	1.75889
8776G	1	PAK	F	arena	39.11	3.66638	2013-01-07	21	arena moved	S	long	92.96	93	657.118	1	4.53217	4.5326	6.48786	7.06578	1.95526
8776G	1	PAK	F	arena	39.11	3.66638	2013-01-10	22	arena moved	Z	short	54.96	53	701.241	3	4.00661	3.97029	6.55285	13.231	2.58256
8776G	1	PAK	F	arena	39.11	3.66638	2013-01-14	23	arena moved	J	short	216.96	213	1959.56	3	5.37971	5.36129	7.58048	9.19981	2.21918
8776G	1	PAK	F	arena	39.11	3.66638	2013-01-17	24	arena moved	S	long	193.96	194	2208.83	7	5.26765	5.26786	7.70022	11.3857	2.43236
8776G	1	PAK	F	arena	38.66	3.65481	2013-01-21	25	arena moved	Z	short	189.96	190	1683.91	7	5.24681	5.24702	7.42887	8.86268	2.18185
8776G	1	PAK	F	arena	38.66	3.65481	2013-01-24	26	arena moved	V	long	122.96	389	979.143	21	4.81186	5.96358	6.88668	2.51708	0.923098
8776G	1	PAK	F	arena	38.66	3.65481	2013-01-28	27	arena moved	J	short	123.6	122	1071.47	4	4.81705	4.80402	6.97679	8.78254	2.17277
8776G	1	PAK	F	arena	40.69	3.70598	2013-02-07	29	arena moved	V	long	202.88	201	1629.12	5	5.31261	5.3033	7.3958	8.10507	2.09249
8776G	1	PAK	F	arena	40.69	3.70598	2013-02-14	30	arena moved	Z	short	191.8	195	1447.03	5	5.25645	5.273	7.27727	7.42067	2.00427
8776G	1	PAK	F	arena	40.69	3.70598	2013-02-18	31	arena moved	V	long	242.8	243	2869.75	11	5.49224	5.49306	7.96198	11.8097	2.46892
8776G	1	PAK	F	arena	40.69	3.70598	2013-02-25	32	arena moved	S	long	139.96	138	1104.62	3	4.94136	4.92725	7.00726	8.00449	2.08
8776G	1	PAK	F	arena	40.62	3.70426	2013-03-05	33	arena moved	J	short	195.88	194	2504.92	2	5.2775	5.26786	7.82601	12.912	2.55815
8776G	1	PAK	F	arena	40.62	3.70426	2013-03-12	34	arena moved	V	long	326.48	350	3071.99	12	5.78837	5.85793	8.03008	8.77711	2.17215
8776G	1	PAK	F	arena	40.62	3.70426	2013-03-26	35	arena moved	Z	short	298.96	298	1771.45	9	5.70031	5.69709	7.47955	5.94446	1.78246
8776G	1	PAK	F	arena	40.62	3.70426	2013-04-02	36	arena back	J	long	15.84	34	134.326	1	2.76254	3.52636	4.90027	3.95076	1.37391
8776G	1	PAK	F	arena	37.84	3.63337	2013-04-11	37	arena back	Z	short	110.96	109	887.249	2	4.70917	4.69135	6.78813	8.1399	2.09678
8776G	1	PAK	F	arena	37.84	3.63337	2013-04-18	38	arena back	S	short	64.96	51	504.117	0	4.17377	3.93183	6.22281	9.88465	2.29098
8776G	1	PAK	F	arena	37.84	3.63337	2013-04-23	39	arena back	J	long	13.48	12	159.321	0	2.60121	2.48491	5.07092	13.2768	2.58601
8776G	1	PAK	F	arena	37.84	3.63337	2013-04-25	40	arena back	V	long	133.96	133	990.065	1	4.89754	4.89035	6.89777	7.4441	2.00742
8776G	1	PAK	F	arena	39.09	3.66587	2013-05-02	41	light moved	V	long		224	1982.32	4		5.41165	7.59202	8.84965	2.18038
8776G	1	PAK	F	arena	39.09	3.66587	2013-06-06	42	light moved	Z	short		62	259.908	0		4.12713	5.56033	4.19206	1.43319
8776G	1	PAK	F	arena	39.09	3.66587	2013-05-23	43	light moved	J	long		6	26.6643	0		1.79176	3.28333	4.44405	1.49157
8776G	1	PAK	F	arena	39.09	3.66587	2013-05-28	44	light moved	S	short		211	1865.7	8		5.35186	7.53139	8.84217	2.17953
8776G	1	PAK	F	arena	37.21	3.61658	2013-05-30	45	light moved	Z	short		200	1767.02	3		5.29832	7.47705	8.83509	2.17873
8776G	1	PAK	F	arena	37.21	3.61658	2013-06-04	46	light moved	V	long		58	493.151	1		4.06044	6.20082	8.50261	2.14037
8776G	1	PAK	F	arena	37.21	3.61658	2013-06-06	47	light moved	J	long		6	26.6643	0		1.79176	3.28333	4.44405	1.49157
8776G	1	PAK	F	arena	37.21	3.61658	2013-06-11	48	light moved	S	short		207	1829.82	7		5.33272	7.51197	8.83969	2.17925
8776G	1	PAK	F	arena	39.5	3.6763	2013-06-13	49	light moved	Z	short		17	125.344	0		2.83321	4.83106	7.37319	1.99785
8819G	1	PAK	F	arena	43.07	3.76283		18	aFTraining	Z	short	110.04	119	549.874	4	4.70084	4.77912	6.30969	4.62079	1.53057
8819G	1	PAK	F	arena	40.52	3.7018		19	aFTraining	S	short	156.6	166	917.031	8	5.05369	5.11199	6.82114	5.52428	1.70915
8819G	1	PAK	F	arena	40.52	3.7018		20	aFTraining	J	long	46.8	35	379.979	0	3.84588	3.55535	5.94012	10.8565	2.38477
8819G	1	PAK	F	arena	40.7	3.70623		21	arena moved	S	long	267.76	267	4178.09	19	5.59009	5.58725	8.33761	15.6483	2.75036
8819G	1	PAK	F	arena	40.7	3.70623		22	arena moved	Z	short	147.68	146	2323.94	10	4.99505	4.98361	7.75102	15.9174	2.76741
8819G	1	PAK	F	arena	40.7	3.70623		23	arena moved	J	short	51.76	47	532.987	3	3.94662	3.85015	6.2785	11.3401	2.42835
8819G	1	PAK	F	arena	40.7	3.70623		24	arena moved	S	long	63.96	64	718.572	2	4.15826	4.15888	6.57727	11.2277	2.41838
8819G	1	PAK	F	arena	40.58	3.70328		25	arena moved	Z	short	109.96	111	661.499	4	4.70012	4.70953	6.49451	5.95945	1.78498
8819G	1	PAK	F	arena	40.58	3.70328		26	arena moved	V	long	193.04	121	2030.28	3	5.2629	4.79579	7.61593	16.7792	2.82014
8819G	1	PAK	F	arena	40.58	3.70328		27	arena moved	J	short	115.4	111	592.048	7	4.7484	4.70953	6.38359	5.33377	1.67406
8819G	1	PAK	F	arena	42.36	3.7462		29	arena moved	V	long	80.96	79	1159.18	6	4.39396	4.36945	7.05547	14.6732	2.68602
8819G	1	PAK	F	arena	42.36	3.7462		30	arena moved	Z	short	157.28	177	1134.45	7	5.05803	5.17615	7.0339	6.40932	1.85775
8819G	1	PAK	F	arena	42.36	3.7462		31	arena moved	V	long	160.84	158	2116.83	10	5.08041	5.0626	7.65767	13.3977	2.59508
8819G	1	PAK	F	arena	42.36	3.7462		32	arena moved	S	long	44.96	42	347.332	1	3.80577	3.73767	5.85028	8.26981	2.11261
8819G	1	PAK	F	arena	41	3.71357		33	arena moved	J	short	59.88	58	690.755	0	4.09234	4.06044	6.53779	11.9096	2.47734
8819G	1	PAK	F	arena	41	3.71357		34	arena moved	V	long	159.68	157	1305.01	5	5.07317	5.05625	7.17397	8.31217	2.11772
8819G	1	PAK	F	arena	41	3.71357		35	arena moved	Z	short	90.92	89	677.688	2	4.50998	4.48864	6.51869	7.61447	2.03005
8819G	1	PAK	F	arena	41	3.71357		36	arena back	J	long	68.28	97	753.759	5	4.22362	4.57471	6.62507	7.77071	2.05036
8819G	1	PAK	F	arena	37.19	3.61604		37	arena back	Z	short	167.96	166	1036.16	5	5.12373	5.11199	6.94328	6.24193	1.83129
8819G	1	PAK	F	arena	37.19	3.61604		38	arena back	S	short	69.96	66	276.279	2	4.24792	4.18965	5.62141	4.18605	1.43176
8819G	1	PAK	F	arena	37.19	3.61604		39	arena back	J	long	212.96	215	1627.03	6	5.3611	5.37064	7.39451	7.56758	2.02387
8819G	1	PAK	F	arena	37.19	3.61604		40	arena back	V	long	174.24	172	1238.7	5	5.16043	5.14749	7.12182	7.20174	1.97432
8819G	1	PAK	F	arena	36.52	3.59786		41	light moved	V	long		303	2691.02	7		5.71373	7.89768	8.88126	2.18394
8819G	1	PAK	F	arena	36.52	3.59786		42	light moved	Z	short		76	654.627	3		4.33073	6.48407	8.61352	2.15333
8819G	1	PAK	F	arena	36.52	3.59786		43	light moved	J	long		44	367.559	0		3.78419	5.90688	8.3536	2.12269
8819G	1	PAK	F	arena	36.52	3.59786		44	light moved	S	short		220	1946.44	10		5.39363	7.57376	8.84744	2.18013
8819G	1	PAK	F	arena	37.07	3.61281		45	light moved	Z	short		113	986.551	1		4.72739	6.89421	8.73054	2.16683
8819G	1	PAK	F	arena	37.07	3.61281		46	light moved	V	long		309	2744.85	13		5.73334	7.91748	8.883	2.18414
8819G	1	PAK	F	arena	37.07	3.61281		47	light moved	J	long		136	1192.88	8		4.91265	7.08413	8.77119	2.17147
8819G	1	PAK	F	arena	37.07	3.61281		48	light moved	S	short		28	224.024	1		3.3322	5.41175	8.00086	2.07955
8819G	1	PAK	F	arena	35.88	3.58018		50	light moved	J	long		15	107.402	0		2.70805	4.67658	7.16016	1.96853
9513G	1	PAK	F	arena	48.34	3.87826	2012-10-25	18	aFTraining	S	short	87.04	116	531.121	1	4.46637	4.75359	6.27499	4.57863	1.5214
9513G	1	PAK	F	arena	48.34	3.87826	2012-11-19	19	aFTraining	Z	short	6.2	5	40.7081	0	1.82455	1.60944	3.70643	8.14162	2.09699
9513G	1	PAK	F	arena	48.34	3.87826	2012-11-22	20	aFTraining	V	long	124.16	128	594.811	9	4.82157	4.85203	6.38824	4.64696	1.53621
9513G	1	PAK	F	arena	46.19	3.83276	2013-01-07	21	arena moved	S	long	137.96	136	878.621	5	4.92696	4.91265	6.77835	6.46045	1.8657
9513G	1	PAK	F	arena	46.19	3.83276	2013-01-10	22	arena moved	Z	short	70.96	68	470.312	2	4.26212	4.21951	6.1534	6.91635	1.93389
9513G	1	PAK	F	arena	46.19	3.83276	2013-01-14	23	arena moved	J	short	61.08	62	542.718	1	4.11218	4.12713	6.29659	8.75352	2.16946
9513G	1	PAK	F	arena	46.19	3.83276	2013-01-17	24	arena moved	S	long	69.96	71	483.137	2	4.24792	4.26268	6.1803	6.80475	1.91762
9513G	1	PAK	F	arena	48.44	3.88033	2013-01-21	25	arena moved	Z	short	319.88	319	3291.87	22	5.76795	5.76519	8.09921	10.3193	2.33402
9513G	1	PAK	F	arena	48.44	3.88033	2013-01-24	26	arena moved	V	long	34.92	192	321.894	15	3.55306	5.2575	5.77422	1.67653	0.516727
9513G	1	PAK	F	arena	48.44	3.88033	2013-01-28	27	arena moved	J	short	208.56	240	2270.83	14	5.34023	5.48064	7.7279	9.46179	2.24726
9513G	1	PAK	F	arena	53.59	3.98136	2013-02-07	29	arena moved	V	long	138.96	138	904.603	7	4.93419	4.92725	6.8075	6.55509	1.88024
9513G	1	PAK	F	arena	53.59	3.98136	2013-02-14	30	arena moved	Z	short	133.52	132	1083.29	5	4.89425	4.8828	6.98776	8.20674	2.10496
9513G	1	PAK	F	arena	53.59	3.98136	2013-02-18	31	arena moved	V	long	76.96	76	823.332	3	4.34329	4.33073	6.71336	10.8333	2.38263
9513G	1	PAK	F	arena	53.59	3.98136	2013-02-25	32	arena moved	S	long	72.96	71	381.881	3	4.28991	4.26268	5.94511	5.37861	1.68243
9513G	1	PAK	F	arena	48.68	3.88527	2013-03-05	33	arena moved	J	short	177.4	190	2106.19	5	5.17841	5.24702	7.65264	11.0852	2.40561
9513G	1	PAK	F	arena	48.68	3.88527	2013-03-12	34	arena moved	V	long	81.96	223	685.62	3	4.40623	5.40717	6.53032	3.07453	1.12315
9513G	1	PAK	F	arena	48.68	3.88527	2013-03-26	35	arena moved	Z	short	222.96	69	1819.04	14	5.40699	4.23411	7.50606	26.3629	3.27196
9513G	1	PAK	F	arena	48.68	3.88527	2013-04-02	36	arena back	J	long	47.36	28	573.543	3	3.85778	3.3322	6.35183	20.4837	3.01963
9513G	1	PAK	F	arena	43.48	3.7723	2013-04-11	37	arena back	Z	short	28.96	70	137.959	0	3.36592	4.2485	4.92696	1.97084	0.678461
9513G	1	PAK	F	arena	43.48	3.7723	2013-04-18	38	arena back	S	short	114.96	70	957.908	2	4.74458	4.2485	6.86475	13.6844	2.61626
9513G	1	PAK	F	arena	43.48	3.7723	2013-04-23	39	arena back	J	long	238.08	237	1290.24	9	5.47261	5.46806	7.16258	5.44405	1.69452
9513G	1	PAK	F	arena	43.48	3.7723	2013-04-25	40	arena back	V	long	82.28	78	443.863	5	4.41013	4.35671	6.09552	5.69055	1.73881
9513G	1	PAK	F	arena	47.78	3.86661	2013-05-02	41	light moved	V	long		118	1031.41	6		4.77068	6.93868	8.74072	2.16799
9513G	1	PAK	F	arena	47.78	3.86661	2013-06-08	42	light moved	Z	short		60	511.093	2		4.09434	6.23655	8.51822	2.14221
9513G	1	PAK	F	arena	47.78	3.86661	2013-05-23	43	light moved	J	long		88	762.278	4		4.47734	6.63631	8.66225	2.15897
9513G	1	PAK	F	arena	47.78	3.86661	2013-05-28	44	light moved	S	short		71	609.773	2		4.26268	6.41309	8.58835	2.15041
9513G	1	PAK	F	arena	43.59	3.77483	2013-05-30	45	light moved	Z	short		69	591.831	0		4.23411	6.38322	8.57726	2.14911
9513G	1	PAK	F	arena	43.59	3.77483	2013-06-04	46	light moved	V	long		37	304.762	1		3.61092	5.71953	8.23682	2.10861
9513G	1	PAK	F	arena	43.59	3.77483	2013-06-06	47	light moved	J	long		35	286.82	0		3.55535	5.65886	8.19487	2.10351
9513G	1	PAK	F	arena	43.59	3.77483	2013-06-11	48	light moved	S	short		107	932.725	6		4.67283	6.83811	8.71706	2.16528
9513G	1	PAK	F	arena	44.91	3.80466	2013-06-13	49	light moved	Z	short		126	1103.17	5		4.83628	7.00595	8.75534	2.16966
9513G	1	PAK	F	arena	44.91	3.80466	2013-06-20	50	light moved	J	long		108	941.696	4		4.68213	6.84768	8.71941	2.16555
10012G	1	PAK	F	arena	46.18	3.83255	2012-12-03	18	aFTraining	Z	short	15.76	10	143.64	0	2.75748	2.30259	4.96731	14.364	2.66473
10012G	1	PAK	F	arena	46.18	3.83255	2012-12-06	19	aFTraining	J	long	171.68	177	1680.03	20	5.14563	5.17615	7.42657	9.49169	2.25042
10012G	1	PAK	F	arena	46.18	3.83255	2012-12-13	20	aFTraining	V	long	178.84	175	1370.02	9	5.18649	5.16479	7.22258	7.82869	2.05779
10012G	1	PAK	F	arena	47	3.85015	2013-01-07	21	arena moved	S	long	147.56	150	2495	6	4.99423	5.01064	7.82204	16.6333	2.81141
10012G	1	PAK	F	arena	47	3.85015	2013-01-10	22	arena moved	Z	short	241.92	240	2708.04	10	5.48861	5.48064	7.90398	11.2835	2.42334
10012G	1	PAK	F	arena	47	3.85015	2013-01-14	23	arena moved	J	short	115.96	114	1646.02	7	4.75325	4.7362	7.40612	14.4388	2.66992
10012G	1	PAK	F	arena	47	3.85015	2013-01-17	24	arena moved	S	long	210.92	208	3258.39	10	5.35148	5.33754	8.08899	15.6653	2.75145
10012G	1	PAK	F	arena	48.38	3.87909	2013-01-21	25	arena moved	Z	short	39	39	319.232	0	3.66356	3.66356	5.76592	8.18544	2.10236
10012G	1	PAK	F	arena	48.38	3.87909	2013-01-24	26	arena moved	V	long	124.56	34	800.619	1	4.82479	3.52636	6.68539	23.5476	3.15902
10012G	1	PAK	F	arena	48.38	3.87909	2013-01-28	27	arena moved	J	short	102.28	101	659.573	4	4.62771	4.61512	6.49159	6.53043	1.87647
10012G	1	PAK	F	arena	50.04	3.91282	2013-02-07	29	arena moved	V	long	71.96	72	689.581	4	4.27611	4.27667	6.53608	9.57751	2.25942
10012G	1	PAK	F	arena	50.04	3.91282	2013-02-14	30	arena moved	Z	short	155.8	153	907.416	9	5.04857	5.03044	6.8106	5.93082	1.78016
10012G	1	PAK	F	arena	50.04	3.91282	2013-02-18	31	arena moved	V	long	49.96	47	453.014	1	3.91122	3.85015	6.11592	9.6386	2.26578
10012G	1	PAK	F	arena	50.04	3.91282	2013-02-25	32	arena moved	S	long	70.96	67	738.099	3	4.26212	4.20469	6.60408	11.0164	2.39939
10012G	1	PAK	F	arena	44.74	3.80087	2013-03-05	33	arena moved	J	short	99.16	102	992.509	3	4.59673	4.62497	6.90024	9.73048	2.27526
10012G	1	PAK	F	arena	44.74	3.80087	2013-03-12	34	arena moved	V	long	99.04	97	922.445	6	4.59552	4.57471	6.82703	9.50974	2.25232
10012G	1	PAK	F	arena	44.74	3.80087	2013-03-26	35	arena moved	Z	short	122.96	122	1359.58	9	4.81186	4.80402	7.21493	11.1441	2.41091
10012G	1	PAK	F	arena	44.74	3.80087	2013-04-02	36	arena back	J	long	135	131	1290.69	6	4.90527	4.8752	7.16293	9.8526	2.28773
10012G	1	PAK	F	arena	43.58	3.7746	2013-04-11	37	arena back	Z	short	126.96	127	1122.63	6	4.84387	4.84419	7.02343	8.83961	2.17924
10012G	1	PAK	F	arena	43.58	3.7746	2013-04-18	38	arena back	S	short	335.96	115	2599.35	4	5.81699	4.74493	7.86302	22.603	3.11808
10012G	1	PAK	F	arena	43.58	3.7746	2013-04-23	39	arena back	J	long	90.72	89	765.547	5	4.50778	4.48864	6.64059	8.60165	2.15195
10012G	1	PAK	F	arena	43.58	3.7746	2013-04-25	40	arena back	V	long	117.96	110	868.689	4	4.77035	4.70048	6.76699	7.89717	2.0665
10012G	1	PAK	F	arena	44.88	3.80399	2013-05-02	41	light moved	V	long		122	1067.29	10		4.80402	6.97288	8.74827	2.16886
10012G	1	PAK	F	arena	44.88	3.80399	2013-06-09	42	light moved	Z	short		156	1372.3	7		5.04986	7.22424	8.79679	2.17439
10012G	1	PAK	F	arena	44.88	3.80399	2013-05-23	43	light moved	J	long		200	1767.02	7		5.29832	7.47705	8.83509	2.17873
10012G	0	PAK	F	arena	44.88	3.80399	2013-05-28	44	light moved	S	short		360	4278.87	18		5.8861	8.36144	11.8858	2.47534
10012G	1	PAK	F	arena	42.41	3.74738	2013-05-30	45	light moved	Z	short		40	331.675	0		3.68888	5.80416	8.29187	2.11528
10012G	1	PAK	F	arena	42.41	3.74738	2013-06-04	46	light moved	V	long		408	3632.97	21		6.01127	8.1978	8.90433	2.18654
10012G	1	PAK	F	arena	42.41	3.74738	2013-06-06	47	light moved	J	long		63	538.006	1		4.14313	6.28787	8.53977	2.14473
10012G	1	PAK	F	arena	42.41	3.74738	2013-06-11	48	light moved	S	short		381	3390.75	11		5.9428	8.12881	8.89961	2.18601
10012G	1	PAK	F	arena	44.27	3.79031	2013-06-13	49	light moved	Z	short		44	367.559	0		3.78419	5.90688	8.3536	2.12269
10012G	1	PAK	F	arena	44.27	3.79031	2013-06-20	50	light moved	J	long		379	3372.81	21		5.93754	8.1235	8.89923	2.18597
2010007G	1	PAK	F	arena	61.48	4.11871	2012-10-22	18	aFTraining	Z	short	5.16	6	27.0604	0	1.64094	1.79176	3.29807	4.51007	1.50631
2010007G	1	PAK	F	arena	61.48	4.11871	2012-10-25	19	aFTraining	S	short	111.96	120	472.057	7	4.71814	4.78749	6.1571	3.93381	1.36961
2010007G	1	PAK	F	arena	61.48	4.11871	2012-11-12	20	aFTraining	J	long	200.88	212	960.509	14	5.30271	5.35659	6.86746	4.5307	1.51088
2010007G	1	PAK	F	arena	62.67	4.13788	2013-01-07	21	arena moved	S	long	118.96	118	861.264	10	4.77879	4.77068	6.7584	7.29885	1.98772
2010007G	1	PAK	F	arena	62.67	4.13788	2013-01-10	22	arena moved	Z	short	152.52	157	2633.19	11	5.0273	5.05625	7.87595	16.7719	2.81971
2010007G	1	PAK	F	arena	62.67	4.13788	2013-01-14	23	arena moved	J	short	232.8	232	2847.04	11	5.45018	5.44674	7.95404	12.2717	2.5073
2010007G	1	PAK	F	arena	62.67	4.13788	2013-01-17	24	arena moved	S	long	123.96	125	1232.57	8	4.81996	4.82831	7.11686	9.86056	2.28854
2010007G	1	PAK	F	arena	60.34	4.1	2013-01-21	25	arena moved	Z	short	43.96	43	270.141	0	3.78328	3.7612	5.59894	6.28235	1.83774
2010007G	1	PAK	F	arena	60.34	4.1	2013-01-24	26	arena moved	V	long	45.52	74	345.744	5	3.81815	4.30407	5.8457	4.67222	1.54163
2010007G	1	PAK	F	arena	60.34	4.1	2013-01-28	27	arena moved	J	short	53.04	75	285.321	5	3.97105	4.31749	5.65361	3.80428	1.33613
2010007G	1	PAK	F	arena	62.49	4.13501	2013-02-07	29	arena moved	V	long	157.76	156	1371.18	10	5.06107	5.04986	7.22343	8.78962	2.17357
2010007G	1	PAK	F	arena	62.49	4.13501	2013-02-14	30	arena moved	Z	short	21.08	41	186.601	3	3.04832	3.71357	5.22897	4.55124	1.5154
2010007G	1	PAK	F	arena	62.49	4.13501	2013-02-18	31	arena moved	V	long	46.96	45	357.517	1	3.8493	3.80666	5.87918	7.94482	2.07252
2010007G	1	PAK	F	arena	62.49	4.13501	2013-02-25	32	arena moved	S	long	51.96	49	288.505	2	3.95047	3.89182	5.66471	5.88786	1.77289
2010007G	1	PAK	F	arena	60.16	4.09701	2013-03-05	33	arena moved	J	short	206.56	219	3211.19	6	5.33059	5.38907	8.0744	14.663	2.68533
2010007G	1	PAK	F	arena	60.16	4.09701	2013-03-12	34	arena moved	V	long	196	194	2078.08	10	5.27811	5.26786	7.6392	10.7118	2.37134
2010007G	1	PAK	F	arena	60.16	4.09701	2013-03-26	35	arena moved	Z	short	27.96	27	309.026	1	3.33077	3.29584	5.73343	11.4454	2.43759
2010007G	1	PAK	F	arena	60.16	4.09701	2013-04-02	36	arena back	J	long	155.72	155	1324.92	9	5.04806	5.04343	7.18911	8.54787	2.14568
2010007G	1	PAK	F	arena	58.23	4.0644	2013-04-11	37	arena back	Z	short	61.52	68	598.381	3	4.11936	4.21951	6.39423	8.79972	2.17472
2010007G	1	PAK	F	arena	58.23	4.0644	2013-04-18	38	arena back	S	short	13.96	37	71.7153	1	2.6362	3.61092	4.2727	1.93825	0.661786
2010007G	1	PAK	F	arena	58.23	4.0644	2013-04-23	39	arena back	J	long	60.96	60	276.794	0	4.11022	4.09434	5.62327	4.61323	1.52893
2010007G	1	PAK	F	arena	58.23	4.0644	2013-04-25	40	arena back	V	long	209.88	206	1632.84	8	5.34654	5.32788	7.39808	7.92641	2.0702
2010007G	1	PAK	F	arena	58.64	4.07142	2013-05-02	41	light moved	V	long		206	1820.84	7		5.32788	7.50706	8.83905	2.17918
2010007G	1	PAK	F	arena	58.64	4.07142	2013-06-11	42	light moved	Z	short		154	1354.36	6		5.03695	7.21108	8.79453	2.17413
2010007G	1	PAK	F	arena	58.64	4.07142	2013-05-23	43	light moved	J	long		31	250.937	1		3.43399	5.5252	8.09474	2.09121
2010007G	1	PAK	F	arena	58.64	4.07142	2013-05-28	44	light moved	S	short		94	1435.1	4		4.54329	7.26899	15.267	2.72569
2010007G	1	PAK	F	arena	56.93	4.04182	2013-05-30	45	light moved	Z	short		127	1112.14	4		4.84419	7.01404	8.75703	2.16986
2010007G	1	PAK	F	arena	56.93	4.04182	2013-06-04	46	light moved	V	long		216	1910.55	4		5.37528	7.55515	8.84515	2.17987
2010007G	1	PAK	F	arena	56.93	4.04182	2013-06-06	47	light moved	J	long		80	690.511	3		4.38203	6.53743	8.63139	2.15541
2010007G	1	PAK	F	arena	56.93	4.04182	2013-06-11	48	light moved	S	short		137	1201.85	4		4.91998	7.09162	8.77264	2.17164
2010007G	1	PAK	F	arena	56.52	4.03459	2013-06-13	49	light moved	Z	short		40	331.675	2		3.68888	5.80416	8.29187	2.11528
2010007G	1	PAK	F	arena	56.52	4.03459	2013-06-20	50	light moved	J	long		82	708.453	4		4.40672	6.56308	8.63967	2.15636
10025G	1	PAK	F	arena	51.4	3.93964	2012-10-15	18	aFTraining	J	long	39	39	134.546	2	3.66356	3.66356	4.90191	3.4499	1.23834
10025G	1	PAK	F	arena	51.4	3.93964	2012-10-22	19	aFTraining	Z	short	38	38	96.8769	0	3.63759	3.63759	4.57344	2.54939	0.935855
10025G	1	PAK	F	arena	52.03	3.95182	2012-10-25	20	aFTraining	S	short	156	156	839.493	4	5.04986	5.04986	6.7328	5.38137	1.68294
10025G	1	PAK	F	arena	50.22	3.91641	2013-01-07	21	arena moved	S	long	44.96	43	425.101	1	3.80577	3.7612	6.05233	9.88607	2.29113
10025G	1	PAK	F	arena	50.22	3.91641	2013-01-10	22	arena moved	Z	short	103.8	102	812.194	1	4.64247	4.62497	6.69974	7.96269	2.07477
10025G	1	PAK	F	arena	50.22	3.91641	2013-01-14	23	arena moved	J	short	34.8	31	206.043	1	3.54962	3.43399	5.32808	6.64655	1.8941
10025G	1	PAK	F	arena	50.22	3.91641	2013-01-17	24	arena moved	S	long	62.96	61	676.093	1	4.1425	4.11087	6.51633	11.0835	2.40546
10025G	1	PAK	F	arena	50.24	3.91681	2013-01-21	25	arena moved	Z	short	28.96	29	290.051	1	3.36592	3.3673	5.67006	10.0018	2.30276
10025G	1	PAK	F	arena	50.24	3.91681	2013-01-24	26	arena moved	V	long	73.96	133	561.787	7	4.30352	4.89035	6.33112	4.22396	1.44077
10025G	1	PAK	F	arena	50.24	3.91681	2013-01-28	27	arena moved	J	short	122.96	120	604.704	5	4.81186	4.78749	6.40474	5.0392	1.61725
10025G	1	PAK	F	arena	52.92	3.96878	2013-02-07	29	arena moved	V	long	129.96	130	1195.54	5	4.86723	4.86753	7.08635	9.19646	2.21882
10025G	1	PAK	F	arena	52.92	3.96878	2013-02-14	30	arena moved	Z	short	51.72	49	393.167	2	3.94584	3.89182	5.97423	8.02382	2.08241
10025G	1	PAK	F	arena	52.92	3.96878	2013-02-18	31	arena moved	V	long	216.92	214	2166.07	8	5.37953	5.36598	7.68067	10.1218	2.31469
10025G	1	PAK	F	arena	52.92	3.96878	2013-02-25	32	arena moved	S	long	57.84	55	360.626	0	4.05768	4.00733	5.88784	6.55684	1.88051
10025G	1	PAK	F	arena	49.02	3.89223	2013-03-05	33	arena moved	J	short	18.28	14	497.714	0	2.90581	2.63906	6.21003	35.551	3.57097
10025G	1	PAK	F	arena	49.02	3.89223	2013-03-12	34	arena moved	V	long	52	43	726.68	0	3.95124	3.7612	6.58849	16.8995	2.82729
10025G	1	PAK	F	arena	49.02	3.89223	2013-03-26	35	arena moved	Z	short	23.96	31	103.439	1	3.17639	3.43399	4.63898	3.33674	1.20499
10025G	1	PAK	F	arena	49.02	3.89223	2013-04-02	36	arena back	J	long	267.12	273	1795.77	8	5.5877	5.60947	7.49319	6.57791	1.88372
10025G	1	PAK	F	arena	49.74	3.90681	2013-04-11	37	arena back	Z	short	20.2	17	82.5388	0	3.00568	2.83321	4.41327	4.85522	1.58006
10025G	1	PAK	F	arena	49.74	3.90681	2013-04-18	38	arena back	S	short	20.56	335	220.933	14	3.02335	5.81413	5.39786	0.659501	-0.416271
10025G	1	PAK	F	arena	49.74	3.90681	2013-04-23	39	arena back	J	long	146.96	140	1225.46	1	4.99016	4.94164	7.11107	8.75329	2.16943
10025G	1	PAK	F	arena	49.74	3.90681	2013-04-25	40	arena back	V	long	68.88	66	307.222	0	4.23237	4.18965	5.72757	4.65488	1.53792
10025G	1	PAK	F	arena	43.02	3.76167	2013-05-02	41	light moved	V	long		81	699.482	1		4.39445	6.55034	8.63558	2.15589
10025G	1	PAK	F	arena	43.02	3.76167	2013-06-10	42	light moved	Z	short		20	152.257	0		2.99573	5.02557	7.61285	2.02984
10025G	1	PAK	F	arena	43.02	3.76167	2013-05-23	43	light moved	J	long		184	1623.48	7		5.21494	7.39233	8.82329	2.17739
10025G	1	PAK	F	arena	43.02	3.76167	2013-05-28	44	light moved	S	short		72	618.744	0		4.27667	6.42769	8.59366	2.15103
10025G	1	PAK	F	arena	42.09	3.73981	2013-05-30	45	light moved	Z	short		16	116.373	0		2.77259	4.7568	7.27333	1.98421
10025G	1	PAK	F	arena	42.09	3.73981	2013-06-04	46	light moved	V	long		51	430.355	3		3.93183	6.06461	8.43833	2.13278
10025G	1	PAK	F	arena	42.09	3.73981	2013-06-06	47	light moved	J	long		318	2825.59	17		5.76205	7.94647	8.88549	2.18442
10025G	1	PAK	F	arena	42.09	3.73981	2013-06-11	48	light moved	S	short		18	134.315	0		2.89037	4.90019	7.46195	2.00982
10025G	1	PAK	F	arena	42.4	3.74715	2013-06-13	49	light moved	Z	short		164	1444.07	3		5.09987	7.27522	8.80528	2.17535
10025G	1	PAK	F	arena	42.4	3.74715	2013-06-20	50	light moved	J	long		15	107.402	0		2.70805	4.67658	7.16016	1.96853

## Sheet: learning and memory MWM geckos
Memory in leopard geckos (Eublepharis macularius) in a Morris Water Maze task: E Landová, A Chomik, B Vobrubová, T Hruška Hášová, M Voňavková, D Frynta, P Frýdlová. Animals. Affiliation: Department of Zoology, Faculty of Science, Charles University, CZ-128 44 Prague 2, Czech Republic. Corresponding author: Petra Frýdlová (petra.frydlova@natur.cuni.cz)
ID	Population	Sex	Body Weight (g)	ln Body Weight	Snout - Vent Length (SVL)	Phase	Direction	Start position	Latency (s)	Path length (cm)	Number of touches	ln Latency	ln Path length	Velocity (cm/s)	ln Velocity
1000G	LAB	F	52.26	3.95623	11.81	S Training	S	short	75	863.342	0	4.31749	6.76081	11.5112	2.44332
1000G	LAB	F	52.26	3.95623	11.81	S Training	Z	short	111	935.733	4	4.70953	6.84133	8.43003	2.1318
1000G	LAB	F	41.59	3.72786	11.81	S Training	S	short	1	49.7399	0	0	3.90681	49.7399	3.90681
1000G	LAB	F	47.3	3.85651	11.81	F Training	Z	short	265	1159.27	19	5.57973	7.05555	4.3746	1.47582
1000G	LAB	F	48.14	3.87411	11.81	F Training	S	short	63	412.157	5	4.14313	6.0214	6.54217	1.87827
1000G	LAB	F	48.14	3.87411	11.81	F Training	S	short	75	478.787	8	4.31749	6.17126	6.38383	1.85377
1000G	LAB	F	42.38	3.74668	11.81	Memory test 1	S	short	96	682.004	10	4.56435	6.52504	7.10421	1.96069
1000G	LAB	F	42.38	3.74668	11.81	Memory test 1	V	long	25	209.068	1	3.21888	5.34266	8.36272	2.12378
1000G	LAB	F	42.38	3.74668	11.81	Memory test 1	S	short	6	85.2997	0	1.79176	4.44617	14.2166	2.65441
1000G	LAB	F	53	3.97029	11.81	S Memory test 2	S	short	25	455.547	0	3.21888	6.1215	18.2219	2.90262
1000G	LAB	F	53	3.97029	11.81	S Memory test 2	J	long	480	2367.72	29	6.17379	7.76968	4.93275	1.5959
1000G	LAB	F	53	3.97029	11.81	S Memory test 2	Z	short	306	1530.13	15	5.72359	7.33311	5.00042	1.60952
1000G	LAB	F	53	3.97029	11.81	F Memory test 2	J	long	267	224.872	2	5.58725	5.41553	0.842217	-0.171717
1000G	LAB	F	53	3.97029	11.81	F Memory test 2	V	long	331	673.444	19	5.80212	6.5124	2.03457	0.710286
1000G	LAB	F	53	3.97029	11.81	F Memory test 2	J	long	240	358.795	7	5.48064	5.88275	1.49498	0.402112
8081G	PAK	F	49.95	3.91102	12.95	S Training	S	short	223	1443.1	7	5.40717	7.27455	6.4713	1.86738
8081G	PAK	F	49.95	3.91102	12.95	S Training	S	short	85	543.576	1	4.44265	6.29817	6.39501	1.85552
8081G	PAK	F	49.95	3.91102	12.95	S Training	Z	short	285	2013.33	11	5.65249	7.60755	7.06432	1.95506
8081G	PAK	F	61.9	4.12552	12.95	F Training	J	long	172	751.562	7	5.14749	6.62215	4.36955	1.47466
8081G	PAK	F	61.9	4.12552	12.95	F Training	Z	short	126	421.16	3	4.83628	6.04301	3.34254	1.20673
8081G	PAK	F	61.9	4.12552	12.95	F Training	S	short	188	948.597	4	5.23644	6.85498	5.04573	1.61854
8081G	PAK	F	51.81	3.94758	12.95	Memory test 1	S	short	46	149.489	0	3.82864	5.00722	3.24976	1.17858
8081G	PAK	F	51.81	3.94758	12.95	Memory test 1	V	long	6	57.2061	0	1.79176	4.04666	9.53435	2.2549
8081G	PAK	F	51.81	3.94758	12.95	Memory test 1	S	short	368	1437.49	2	5.90808	7.27065	3.90622	1.36257
8081G	PAK	F	58.56	4.07005	12.95	S Memory test 2	Z	short	480	875.36	14	6.17379	6.77464	1.82367	0.600849
8081G	PAK	F	58.56	4.07005	12.95	S Memory test 2	S	short	480	1096.56	19	6.17379	6.99993	2.2845	0.826147
8081G	PAK	F	58.56	4.07005	12.95	S Memory test 2	J	long	200	873.552	1	5.29832	6.77257	4.36776	1.47425
8120G	PAK	F	59.02	4.07788	12.39	S Training	S	short	414	2306.7	22	6.02587	7.74357	5.57174	1.71771
8120G	PAK	F	59.02	4.07788	12.39	S Training	Z	short	167	774.394	7	5.11799	6.65208	4.63709	1.53409
8120G	PAK	F	56.02	4.02571	12.39	S Training	S	short	96	373.85	1	4.56435	5.92385	3.89427	1.35951
8120G	PAK	F	62.8	4.13996	12.39	F Training	S	short	87	456.305	4	4.46591	6.12316	5.24489	1.65725
8120G	PAK	F	62.8	4.13996	12.39	F Training	S	short	61	596.812	2	4.11087	6.3916	9.7838	2.28073
8120G	PAK	F	62.8	4.13996	12.39	F Training	V	long	60	262.065	6	4.09434	5.56859	4.36775	1.47425
8120G	PAK	F	62.8	4.13996	12.39	Memory test 1	S	short	62	436.197	3	4.12713	6.07809	7.03544	1.95096
8120G	PAK	F	62.8	4.13996	12.39	Memory test 1	V	long	160	860.786	2	5.07517	6.75785	5.37991	1.68267
8120G	PAK	F	62.8	4.13996	12.39	Memory test 1	S	short	80	303.771	2	4.38203	5.71627	3.79714	1.33425
8120G	PAK	F	62.8	4.13996	12.39	S Memory test 2	Z	short	15	115.323	1	2.70805	4.74774	7.6882	2.03969
8120G	PAK	F	62.8	4.13996	12.39	S Memory test 2	S	short	37	66.5332	0	3.61092	4.1977	1.79819	0.586783
8120G	PAK	F	62.8	4.13996	12.39	S Memory test 2	J	long	480	454.255	1	6.17379	6.11866	0.946365	-0.0551274
8120G	PAK	F	62.8	4.13996	12.39	F Memory test 2	V	long	379	1029.02	19	5.93754	6.93636	2.71509	0.998826
8120G	PAK	F	62.8	4.13996	12.39	F Memory test 2	J	long	40	107.091	0	3.68888	4.67368	2.67727	0.984799
8120G	PAK	F	62.8	4.13996	12.39	F Memory test 2	S	short	308	943.488	10	5.7301	6.84958	3.06327	1.11948
8122G	PAK	F	48.72	3.88609	12.08	S Training	S	short	12	195.43	1	2.48491	5.2752	16.2858	2.7903
8122G	PAK	F	48.72	3.88609	12.08	S Training	Z	short	2	136.848	0	0.693147	4.91887	68.424	4.22572
8122G	PAK	F	48.72	3.88609	12.08	S Training	S	short	165	1718.18	1	5.10595	7.44902	10.4132	2.34308
8122G	PAK	F	48.6	3.88362	12.08	F Training	S	short	62	519.701	4	4.12713	6.25325	8.38227	2.12612
8122G	PAK	F	48.6	3.88362	12.08	F Training	S	short	255	2081.78	14	5.54126	7.64098	8.16384	2.09972
8122G	PAK	F	48.6	3.88362	12.08	F Training	V	long	11	74.663	0	2.3979	4.31298	6.78755	1.91509
8122G	PAK	F	50.16	3.91522	12.08	Memory test 1	S	short	61	367.544	1	4.11087	5.90684	6.02531	1.79597
8122G	PAK	F	50.16	3.91522	12.08	Memory test 1	V	long	242	1944.47	7	5.48894	7.57274	8.035	2.08381
8122G	PAK	F	50.16	3.91522	12.08	Memory test 1	S	short	225	1502.79	5	5.4161	7.31508	6.67907	1.89898
8122G	PAK	F	60.5	4.10264	12.08	S Memory test 2	Z	short	406	2383.99	10	6.00635	7.77653	5.8719	1.77018
8122G	PAK	F	60.5	4.10264	12.08	S Memory test 2	S	short	77	461.863	1	4.34381	6.13527	5.99822	1.79146
8122G	PAK	F	60.5	4.10264	12.08	S Memory test 2	J	long	45	217.958	0	3.80666	5.3843	4.84351	1.57764
8122G	PAK	F	60.5	4.10264	12.08	F Memory test 2	V	long	102	152.211	0	4.62497	5.02527	1.49226	0.400295
8122G	PAK	F	60.5	4.10264	12.08	F Memory test 2	J	long	62	71.6453	2	4.12713	4.27173	1.15557	0.144593
8122G	PAK	F	60.5	4.10264	12.08	F Memory test 2	S	short	117	209.928	0	4.76217	5.34676	1.79426	0.584591
8218G	PAK	F	42.21	3.74266	11.64	S Training	S	short	64	602.977	1	4.15888	6.40188	9.42152	2.243
8218G	PAK	F	42.21	3.74266	11.64	S Training	S	short	154	1844.17	2	5.03695	7.51978	11.9751	2.48283
8218G	PAK	F	42.21	3.74266	11.64	S Training	Z	short	77	475.419	0	4.34381	6.1642	6.17427	1.82039
8218G	PAK	F	41.8	3.7329	11.64	F Training	J	long	21	98.146	0	3.04452	4.58646	4.67362	1.54193
8218G	PAK	F	41.8	3.7329	11.64	F Training	Z	short	183	1151.28	1	5.20949	7.04863	6.29115	1.83914
8218G	PAK	F	43.75	3.77849	11.64	F Training	S	short	34	264.322	1	3.52636	5.57717	7.77418	2.05081
8218G	PAK	F	43.75	3.77849	11.64	Memory test 1	S	short	84	554.515	2	4.43082	6.31809	6.60137	1.88728
8218G	PAK	F	43.75	3.77849	11.64	Memory test 1	V	long	86	618.82	1	4.45435	6.42781	7.19558	1.97347
8218G	PAK	F	43.75	3.77849	11.64	Memory test 1	S	short	91	684.193	1	4.51086	6.52824	7.5186	2.01738
8218G	PAK	F	43.75	3.77849	11.64	S Memory test 2	Z	short	265	1352.21	1	5.57973	7.2095	5.10268	1.62977
8218G	PAK	F	43.75	3.77849	11.64	S Memory test 2	S	short	31	250.88	0	3.43399	5.52497	8.0929	2.09099
8218G	PAK	F	43.75	3.77849	11.64	S Memory test 2	J	long	480	2576.78	5	6.17379	7.8543	5.36829	1.68051
8236G	PAK	F	49.55	3.90298	12.67	S Training	S	short	327	1775.65	7	5.78996	7.48192	5.43012	1.69196
8236G	PAK	F	49.55	3.90298	12.67	S Training	S	short	353	2172.5	3	5.86647	7.68363	6.15439	1.81717
8236G	PAK	F	49.55	3.90298	12.67	S Training	Z	short	133	560.377	2	4.89035	6.32861	4.21336	1.43826
8236G	PAK	F	59.82	4.09134	12.67	F Training	J	long	293	1168.58	15	5.68017	7.06354	3.98833	1.38337
8236G	PAK	F	59.82	4.09134	12.67	F Training	Z	short	69	252.461	1	4.23411	5.53126	3.65886	1.29715
8236G	PAK	F	57.25	4.04743	12.67	F Training	S	short	247	828.938	3	5.50939	6.72015	3.35602	1.21076
8236G	PAK	F	57.25	4.04743	12.67	Memory test 1	S	short	77	285.019	1	4.34381	5.65256	3.70155	1.30875
8236G	PAK	F	57.25	4.04743	12.67	Memory test 1	V	long	52	162.961	0	3.95124	5.09351	3.13387	1.14227
8236G	PAK	F	57.25	4.04743	12.67	Memory test 1	S	short	158	564.18	3	5.0626	6.33537	3.57076	1.27278
8236G	PAK	F	63.8	4.15575	12.67	S Memory test 2	Z	short	194	603.878	3	5.26786	6.40337	3.11277	1.13551
8236G	PAK	F	63.8	4.15575	12.67	S Memory test 2	S	short	251	923.34	3	5.52545	6.828	3.67865	1.30254
8236G	PAK	F	63.8	4.15575	12.67	S Memory test 2	J	long	298	709.528	3	5.69709	6.5646	2.38097	0.867506
8236G	PAK	F	63.8	4.15575	12.67	F Memory test 2	V	long	473	1514.9	18	6.1591	7.3231	3.20275	1.16401
8236G	PAK	F	63.8	4.15575	12.67	F Memory test 2	J	long	27	73.9013	0	3.29584	4.30273	2.73709	1.00689
8236G	PAK	F	63.8	4.15575	12.67	F Memory test 2	S	short	232	314.903	7	5.44674	5.75226	1.35734	0.305527
8276G	PAK	F	39.34	3.67224	11.25	S Training	S	short	388	2713.3	17	5.96101	7.90592	6.99304	1.94492
8276G	PAK	F	39.34	3.67224	11.25	S Training	S	short	343	1901.91	6	5.83773	7.55061	5.54493	1.71288
8276G	PAK	F	39.34	3.67224	11.25	S Training	Z	short	104	728.608	7	4.64439	6.59114	7.00585	1.94674
8276G	PAK	F	43.5	3.77276	11.25	F Training	J	long	35	286.482	0	3.55535	5.65768	8.1852	2.10233
8276G	PAK	F	43.5	3.77276	11.25	F Training	Z	short	211	1033.54	4	5.35186	6.94075	4.89829	1.58889
8276G	PAK	F	43.93	3.7826	11.25	F Training	S	short	41	81.2116	0	3.71357	4.39706	1.98077	0.683486
8276G	PAK	F	39.84	3.68487	11.25	Memory test 1	S	short	66	231.929	2	4.18965	5.44643	3.51408	1.25678
8276G	PAK	F	39.84	3.68487	11.25	Memory test 1	V	long	50	218.647	1	3.91202	5.38746	4.37294	1.47544
8276G	PAK	F	39.84	3.68487	11.25	Memory test 1	S	short	37	182.732	0	3.61092	5.20802	4.9387	1.5971
8276G	PAK	F	43.93	3.7826	11.25	S Memory test 2	S	short	79	333.491	4	4.36945	5.80962	4.22141	1.44017
8276G	PAK	F	43.93	3.7826	11.25	S Memory test 2	J	long	480	2422.32	3	6.17379	7.79248	5.0465	1.61869
8276G	PAK	F	43.93	3.7826	11.25	S Memory test 2	Z	short	480	2182.82	7	6.17379	7.68837	4.54754	1.51459
8340G	PAK	F	37	3.61092	11.82	S Training	S	short	146	886.201	2	4.98361	6.78694	6.06987	1.80334
8340G	PAK	F	37	3.61092	11.82	S Training	S	short	40	432.899	0	3.68888	6.0705	10.8225	2.38162
8340G	PAK	F	37	3.61092	11.82	S Training	Z	short	56	498.358	0	4.02535	6.21132	8.89925	2.18597
8340G	PAK	F	49.57	3.90339	11.82	F Training	J	long	73	419.453	4	4.29046	6.03895	5.74593	1.74849
8340G	PAK	F	49.57	3.90339	11.82	F Training	Z	short	20	53.4232	1	2.99573	3.97825	2.67116	0.982513
8340G	PAK	F	45.33	3.81397	11.82	F Training	S	short	66	389.314	3	4.18965	5.96439	5.8987	1.77473
8340G	PAK	F	40.42	3.69932	11.82	Memory test 1	S	short	57	291.621	1	4.04305	5.67546	5.11616	1.6324
8340G	PAK	F	40.42	3.69932	11.82	Memory test 1	V	long	193	1114.23	1	5.26269	7.01592	5.77321	1.75323
8340G	PAK	F	40.42	3.69932	11.82	Memory test 1	S	short	135	816.658	1	4.90527	6.70522	6.04932	1.79995
8340G	PAK	F	45.33	3.81397	11.82	S Memory test 2	Z	short	326	2227.37	9	5.7869	7.70858	6.83242	1.92168
8340G	PAK	F	45.33	3.81397	11.82	S Memory test 2	S	short	249	1435.39	3	5.51745	7.26919	5.76462	1.75174
8340G	PAK	F	45.33	3.81397	11.82	S Memory test 2	J	long	390	2332.91	5	5.96615	7.75487	5.98182	1.78872
8354G	PAK	F	32.43	3.47908	12.02	S Training	S	short	298	3152.78	29	5.69709	8.05604	10.5798	2.35895
8354G	PAK	F	32.43	3.47908	12.02	S Training	S	short	91	891.597	12	4.51086	6.79301	9.79777	2.28215
8354G	PAK	F	32.43	3.47908	12.02	S Training	Z	short	359	2418.27	19	5.88332	7.79081	6.73613	1.90749
8354G	PAK	F	40.28	3.69586	12.02	F Training	Z	short	186	1031.35	12	5.22575	6.93862	5.54489	1.71288
8354G	PAK	F	40.28	3.69586	12.02	F Training	V	long	62	360.11	3	4.12713	5.88641	5.80823	1.75928
8354G	PAK	F	40.28	3.69586	12.02	F Training	Z	short	124	586.321	5	4.82028	6.37387	4.7284	1.55359
8354G	PAK	F	39.38	3.67326	12.02	Memory test 1	S	short	63	335.839	3	4.14313	5.81663	5.33078	1.6735
8354G	PAK	F	39.38	3.67326	12.02	Memory test 1	V	long	225	1162.39	8	5.4161	7.05823	5.16618	1.64213
8354G	PAK	F	39.38	3.67326	12.02	Memory test 1	S	short	219	1629.7	5	5.38907	7.39615	7.44155	2.00708
8354G	PAK	F	34.4	3.53806	12.02	S Memory test 2	Z	short	480	2957.7	19	6.17379	7.99217	6.16187	1.81838
8354G	PAK	F	34.4	3.53806	12.02	S Memory test 2	S	short	140	768.155	8	4.94164	6.64399	5.48682	1.70235
8354G	PAK	F	34.4	3.53806	12.02	S Memory test 2	J	long	197	1346.15	8	5.2832	7.205	6.83325	1.9218
8354G	PAK	F	34.4	3.53806	12.02	F Memory test 2	Z	short	396	930.668	24	5.98141	6.8359	2.35017	0.854488
8354G	PAK	F	34.4	3.53806	12.02	F Memory test 2	V	long	267	1026.93	21	5.58725	6.93433	3.84618	1.34708
8354G	PAK	F	34.4	3.53806	12.02	F Memory test 2	J	long	240	807.976	19	5.48064	6.69453	3.36657	1.21389
8363G	LAB	M	41.94	3.73624	11.45	S Training	S	short	320	1843.97	23	5.76832	7.51968	5.76241	1.75136
8363G	LAB	M	41.94	3.73624	11.45	S Training	Z	short	11	153.965	0	2.3979	5.03673	13.9968	2.63883
8363G	LAB	M	45.93	3.82712	11.45	S Training	J	long	185	611.969	15	5.22036	6.41668	3.30794	1.19633
8363G	LAB	M	48.44	3.88033	11.45	F Training	S	short	164	784.984	8	5.09987	6.66566	4.78649	1.5658
8363G	LAB	M	48.44	3.88033	11.45	F Training	S	short	96	490.493	8	4.56435	6.19541	5.1093	1.63106
8363G	LAB	M	48.44	3.88033	11.45	F Training	S	short	85	293.377	6	4.44265	5.68146	3.45149	1.23881
8363G	LAB	M	48.44	3.88033	11.45	Memory test 1	S	short	73	545.064	5	4.29046	6.3009	7.46663	2.01044
8363G	LAB	M	48.44	3.88033	11.45	Memory test 1	V	long	33	189.493	2	3.49651	5.24435	5.74221	1.74784
8363G	LAB	M	48.44	3.88033	11.45	Memory test 1	S	short	9	203.721	1	2.19722	5.31675	22.6357	3.11953
8363G	LAB	M	63	4.14313	11.45	S Memory test 2	Z	short	26	171.977	0	3.2581	5.14736	6.6145	1.88926
8363G	LAB	M	63	4.14313	11.45	S Memory test 2	S	short	107	424.62	0	4.67283	6.05119	3.96841	1.37837
8363G	LAB	M	63	4.14313	11.45	S Memory test 2	J	long	480	1701.23	14	6.17379	7.43911	3.54423	1.26532
8363G	LAB	M	63	4.14313	11.45	F Memory test 2	V	long	85	95.5812	1	4.44265	4.55998	1.12448	0.117325
8363G	LAB	M	63	4.14313	11.45	F Memory test 2	J	long	312	559.708	13	5.743	6.32742	1.79394	0.584412
8363G	LAB	M	63	4.14313	11.45	F Memory test 2	S	short	58	91.9557	4	4.06044	4.52131	1.58544	0.460864
8397G	PAK	F	41.79	3.73266	11.82	S Training	S	short	138	1086.92	5	4.92725	6.9911	7.87623	2.06385
8397G	PAK	F	41.79	3.73266	11.82	S Training	S	short	229	1039.48	9	5.43372	6.94648	4.53921	1.51275
8397G	PAK	F	41.79	3.73266	11.82	S Training	Z	short	248	872.806	17	5.51343	6.77171	3.51938	1.25828
8397G	PAK	F	53.22	3.97443	11.82	F Training	J	long	98	263.823	2	4.58497	5.57528	2.69207	0.990311
8397G	PAK	F	49.99	3.91182	11.82	F Training	Z	short	39	112.597	1	3.66356	4.72382	2.8871	1.06025
8397G	PAK	F	49.99	3.91182	11.82	F Training	S	short	105	604.074	5	4.65396	6.4037	5.75309	1.74974
8397G	PAK	F	42.84	3.75747	11.82	Memory test 1	S	short	50	239.86	1	3.91202	5.48006	4.7972	1.56803
8397G	PAK	F	42.84	3.75747	11.82	Memory test 1	V	long	111	693.765	3	4.70953	6.54213	6.25014	1.8326
8397G	PAK	F	42.84	3.75747	11.82	Memory test 1	S	short	177	1471.96	5	5.17615	7.29435	8.31616	2.1182
8397G	PAK	F	49.99	3.91182	11.82	S Memory test 2	Z	short	87	321.904	3	4.46591	5.77425	3.70005	1.30835
8397G	PAK	F	49.99	3.91182	11.82	S Memory test 2	S	short	480	2030.17	24	6.17379	7.61587	4.22952	1.44209
8397G	PAK	F	49.99	3.91182	11.82	S Memory test 2	J	long	480	1664.61	27	6.17379	7.41735	3.46794	1.24356
8516G	PAK	F	44.13	3.78714	12.04	S Training	S	short	462	2273.19	25	6.13556	7.72894	4.92032	1.59337
8516G	PAK	F	44.13	3.78714	12.04	S Training	S	short	303	1286.2	4	5.71373	7.15945	4.24488	1.44571
8516G	PAK	F	44.13	3.78714	12.04	S Training	Z	short	68	526.85	5	4.21951	6.26692	7.74779	2.04741
8516G	PAK	F	42.84	3.75747	12.04	F Training	J	long	85	306.279	3	4.44265	5.7245	3.60328	1.28185
8516G	PAK	F	42.84	3.75747	12.04	F Training	Z	short	95	369.201	3	4.55388	5.91134	3.88633	1.35746
8516G	PAK	F	38.14	3.64126	12.04	F Training	S	short	181	1005.3	8	5.1985	6.91304	5.55414	1.71454
8516G	PAK	F	48.06	3.87245	12.04	Memory test 1	S	short	177	789.962	5	5.17615	6.67198	4.46306	1.49584
8516G	PAK	F	48.06	3.87245	12.04	Memory test 1	V	long	222	1055.73	1	5.40268	6.96199	4.75554	1.55931
8516G	PAK	F	48.06	3.87245	12.04	Memory test 1	S	short	150	685.043	1	5.01064	6.52948	4.56695	1.51885
8516G	PAK	F	38.14	3.64126	12.04	S Memory test 2	S	short	480	283.757	5	6.17379	5.64812	0.59116	-0.525668
8516G	PAK	F	38.14	3.64126	12.04	S Memory test 2	J	long	480	545.365	0	6.17379	6.30146	1.13618	0.127669
8516G	PAK	F	38.14	3.64126	12.04	S Memory test 2	S	short	480	283.757	5	6.17379	5.64812	0.59116	-0.525668
8517G	PAK	F	52.01	3.95144	12.74	S Training	S	short	232	1564.11	2	5.44674	7.35507	6.74185	1.90833
8517G	PAK	F	52.01	3.95144	12.74	S Training	Z	short	207	1956.4	1	5.33272	7.57886	9.45121	2.24614
8517G	PAK	F	48.11	3.87349	12.74	S Training	S	short	338	2405.18	4	5.82305	7.78538	7.11592	1.96233
8517G	PAK	F	60.95	4.11005	12.74	F Training	Z	short	256	1131.38	1	5.54518	7.03119	4.41945	1.48602
8517G	PAK	F	54.21	3.99287	12.74	F Training	S	short	94	443.084	3	4.54329	6.09376	4.71366	1.55046
8517G	PAK	F	54.21	3.99287	12.74	F Training	S	short	253	1490.76	2	5.53339	7.30704	5.89233	1.77365
8517G	PAK	F	54.21	3.99287	12.74	Memory test 1	S	short	19	147.219	0	2.94444	4.99192	7.74837	2.04748
8517G	PAK	F	54.21	3.99287	12.74	Memory test 1	V	long	159	832.575	0	5.0689	6.72452	5.23632	1.65562
8517G	PAK	F	54.21	3.99287	12.74	Memory test 1	S	short	189	1337.77	1	5.24175	7.19876	7.07815	1.95701
8517G	PAK	F	56.5	4.03424	12.74	S Memory test 2	Z	short	175	997.259	4	5.16479	6.90501	5.69862	1.74022
8517G	PAK	F	56.5	4.03424	12.74	S Memory test 2	S	short	392	1504.22	2	5.97126	7.31603	3.8373	1.34477
8517G	PAK	F	56.5	4.03424	12.74	S Memory test 2	J	long	480	2383.9	2	6.17379	7.77649	4.96646	1.60271
8517G	PAK	F	56.5	4.03424	12.74	F Memory test 2	V	long	82	155.099	1	4.40672	5.04406	1.89145	0.637344
8517G	PAK	F	56.5	4.03424	12.74	F Memory test 2	J	long	69	119.907	2	4.23411	4.78672	1.73778	0.55261
8517G	PAK	F	56.5	4.03424	12.74	F Memory test 2	S	short	407	742.34	5	6.00881	6.60981	1.82393	0.600994
8551G	PAK	F	44.36	3.79234	11.47	S Training	S	short	149	1010.49	8	5.00395	6.91819	6.78181	1.91424
8551G	PAK	F	44.36	3.79234	11.47	S Training	S	short	62	503.797	0	4.12713	6.22217	8.12576	2.09504
8551G	PAK	F	44.36	3.79234	11.47	S Training	Z	short	181	1061.98	5	5.1985	6.96789	5.86729	1.76939
8551G	PAK	F	50.8	3.9279	11.47	F Training	J	long	210	1115.55	11	5.34711	7.0171	5.31214	1.67
8551G	PAK	F	50.8	3.9279	11.47	F Training	Z	short	254	1261.3	4	5.53733	7.1399	4.96575	1.60256
8551G	PAK	F	48.19	3.87515	11.47	F Training	S	short	73	318.607	2	4.29046	5.76396	4.36448	1.4735
8551G	PAK	F	42.46	3.74856	11.47	Memory test 1	S	short	417	2408.48	4	6.03309	7.78675	5.77573	1.75366
8551G	PAK	F	42.46	3.74856	11.47	Memory test 1	V	long	394	1960.59	2	5.97635	7.581	4.97612	1.60465
8551G	PAK	F	42.46	3.74856	11.47	Memory test 1	S	short	224	1538.72	4	5.41165	7.33871	6.86929	1.92706
8551G	PAK	F	48.19	3.87515	11.47	S Memory test 2	Z	short	190	1075.76	5	5.24702	6.98078	5.66189	1.73376
8551G	PAK	F	48.19	3.87515	11.47	S Memory test 2	S	short	480	2049.11	5	6.17379	7.62516	4.26898	1.45137
8551G	PAK	F	48.19	3.87515	11.47	S Memory test 2	J	long	375	1865.72	4	5.92693	7.5314	4.97525	1.60448
8551G	PAK	F	48.19	3.87515	11.47	F Memory test 2	Z	short	315	976.826	6	5.75257	6.88431	3.10103	1.13174
8551G	PAK	F	48.19	3.87515	11.47	F Memory test 2	V	long	107	88.8239	0	4.67283	4.48666	0.83013	-0.186173
8551G	PAK	F	48.19	3.87515	11.47	F Memory test 2	J	long	480	1310.82	24	6.17379	7.17841	2.73087	1.00462
8580G	PAK	F	39.93	3.68713	11.98	S Training	S	short	149	781.697	2	5.00395	6.66147	5.24629	1.65752
8580G	PAK	F	39.93	3.68713	11.98	S Training	S	short	238	1914.73	5	5.47227	7.55733	8.04508	2.08506
8580G	PAK	F	39.93	3.68713	11.98	S Training	Z	short	93	1010.14	4	4.5326	6.91784	10.8617	2.38524
8580G	PAK	F	47.8	3.86703	11.98	F Training	J	long	78	563.559	0	4.35671	6.33427	7.22512	1.97756
8580G	PAK	F	47.8	3.86703	11.98	F Training	Z	short	239	1142.06	10	5.47646	7.04059	4.77849	1.56413
8580G	PAK	F	46.44	3.83816	11.98	F Training	S	short	93	719.071	4	4.5326	6.57796	7.73195	2.04536
8580G	PAK	F	46.44	3.83816	11.98	Memory test 1	S	short	129	940.413	5	4.85981	6.84632	7.29002	1.98651
8580G	PAK	F	46.44	3.83816	11.98	Memory test 1	V	long	42	243.745	0	3.73767	5.49612	5.80345	1.75845
8580G	PAK	F	46.44	3.83816	11.98	Memory test 1	S	short	83	803.648	0	4.41884	6.68916	9.68251	2.27032
8580G	PAK	F	46.44	3.83816	11.98	S Memory test 2	Z	short	30	295.137	0	3.4012	5.68744	9.8379	2.28624
8580G	PAK	F	46.44	3.83816	11.98	S Memory test 2	S	short	196	1427.4	2	5.27811	7.26361	7.28265	1.9855
8580G	PAK	F	46.44	3.83816	11.98	S Memory test 2	J	long	100	517.819	0	4.60517	6.24963	5.17819	1.64446
8619G	PAK	F	41.13	3.71674	11.87	S Training	S	short	74.04	659.107	2	4.30461	6.49089	8.90204	2.18628
8619G	PAK	F	41.13	3.71674	11.87	S Training	S	short	205.84	1614.19	8	5.3271	7.38659	7.84196	2.05949
8619G	PAK	F	41.13	3.71674	11.87	S Training	Z	short	216.84	1619.39	13	5.37916	7.3898	7.46813	2.01065
8619G	PAK	F	44.6	3.79773	11.87	F Training	J	long	22.64	157.508	4	3.11972	5.05948	6.95707	1.93976
8619G	PAK	F	44.6	3.79773	11.87	F Training	Z	short	51.72	346.528	6	3.94584	5.84796	6.70008	1.90212
8619G	PAK	F	46.2	3.83298	11.87	F Training	S	short	30.08	199.861	4	3.40386	5.29762	6.64432	1.89376
8619G	PAK	F	40.7	3.70623	11.87	Memory test 1	S	short	24	104.091	0	3.17805	4.64527	4.33712	1.46721
8619G	PAK	F	40.7	3.70623	11.87	Memory test 1	V	long	77	352.01	3	4.34381	5.86366	4.57156	1.51985
8619G	PAK	F	40.7	3.70623	11.87	Memory test 1	S	short	19	92.5946	1	2.94444	4.52823	4.8734	1.58379
8619G	PAK	F	46.2	3.83298	11.87	S Memory test 2	Z	short	90	347.629	2	4.49981	5.85114	3.86254	1.35133
8619G	PAK	F	46.2	3.83298	11.87	S Memory test 2	S	short	311	1128.43	9	5.73979	7.02858	3.62839	1.28879
8619G	PAK	F	46.2	3.83298	11.87	S Memory test 2	J	long	480	2264.26	14	6.17379	7.725	4.71721	1.55122
8619G	PAK	F	46.2	3.83298	11.87	F Memory test 2	V	long	241	759.822	9	5.4848	6.63308	3.15279	1.14829
8619G	PAK	F	46.2	3.83298	11.87	F Memory test 2	J	long	276	1169.23	3	5.6204	7.0641	4.23634	1.4437
8619G	PAK	F	46.2	3.83298	11.87	F Memory test 2	S	short	43	110.864	2	3.7612	4.7083	2.57823	0.947104
8673G	PAK	F	46.1	3.83081	12.18	S Training	S	short	62	593.291	0	4.12713	6.38569	9.56921	2.25855
8673G	PAK	F	46.1	3.83081	12.18	S Training	S	short	91	680.155	0	4.51086	6.52232	7.47423	2.01146
8673G	PAK	F	46.1	3.83081	12.18	S Training	Z	short	201	1720.1	8	5.3033	7.45014	8.55771	2.14683
8673G	PAK	F	50.73	3.92652	12.18	F Training	J	long	101	569.017	6	4.61512	6.34391	5.63383	1.72879
8673G	PAK	F	50.73	3.92652	12.18	F Training	Z	short	80	443.544	0	4.38203	6.0948	5.5443	1.71277
8673G	PAK	F	50.73	3.92652	12.18	F Training	S	short	296	1882.68	10	5.69036	7.54045	6.36041	1.85009
8673G	PAK	F	50.73	3.92652	12.18	Memory test 1	S	short	110	448.098	3	4.70048	6.10501	4.07362	1.40453
8673G	PAK	F	50.73	3.92652	12.18	Memory test 1	V	long	23	187.391	0	3.13549	5.2332	8.14743	2.0977
8673G	PAK	F	50.73	3.92652	12.18	Memory test 1	S	short	126	832.677	3	4.83628	6.72465	6.60855	1.88836
8673G	PAK	F	50.73	3.92652	12.18	S Memory test 2	Z	short	160	1029.75	4	5.07517	6.93707	6.43594	1.8619
8673G	PAK	F	50.73	3.92652	12.18	S Memory test 2	S	short	236	1075.99	2	5.46383	6.981	4.55928	1.51716
8673G	PAK	F	50.73	3.92652	12.18	S Memory test 2	J	long	141	888.111	7	4.94876	6.7891	6.29866	1.84034
8673G	PAK	F	50.73	3.92652	12.18	F Memory test 2	V	long	115	794.168	3	4.74493	6.6773	6.90581	1.93236
8673G	PAK	F	50.73	3.92652	12.18	F Memory test 2	J	long	96	192.535	6	4.56435	5.26028	2.00557	0.69593
8673G	PAK	F	50.73	3.92652	12.18	F Memory test 2	S	short	154	580.211	3	5.03695	6.36339	3.7676	1.32644
8722G	PAK	F	40.66	3.70524	11.36	S Training	S	short	66	460.131	0	4.18965	6.13151	6.97168	1.94186
8722G	PAK	F	40.66	3.70524	11.36	S Training	S	short	213	1092.29	6	5.36129	6.99603	5.12812	1.63474
8722G	PAK	F	40.66	3.70524	11.36	S Training	Z	short	193	1047.76	5	5.26269	6.95441	5.42881	1.69172
8722G	PAK	F	42.62	3.75232	11.36	F Training	S	short	19	220.39	4	2.94444	5.3954	11.5995	2.45096
8722G	PAK	F	42.62	3.75232	11.36	F Training	J	long	107	264.653	7	4.67283	5.57842	2.47339	0.905591
8722G	PAK	F	42.62	3.75232	11.36	F Training	J	long	39	228.981	0	3.66356	5.43364	5.87131	1.77008
8722G	PAK	F	42.62	3.75232	11.36	Memory test 1	S	short	11	63.9389	0	2.3979	4.15793	5.81263	1.76003
8722G	PAK	F	42.62	3.75232	11.36	Memory test 1	V	long	63	347.012	1	4.14313	5.84936	5.50813	1.70622
8722G	PAK	F	42.62	3.75232	11.36	Memory test 1	S	short	182	866.718	1	5.20401	6.76471	4.76219	1.56071
8722G	PAK	F	48.3	3.87743	11.36	S Memory test 2	Z	short	198	650.518	6	5.28827	6.47777	3.28544	1.1895
8722G	PAK	F	48.3	3.87743	11.36	S Memory test 2	S	short	139	394.314	2	4.93447	5.97715	2.83679	1.04267
8722G	PAK	F	48.3	3.87743	11.36	S Memory test 2	J	long	261	1076.66	6	5.56452	6.98162	4.12513	1.4171
8722G	PAK	F	48.3	3.87743	11.36	F Memory test 2	V	long	133	263.298	5	4.89035	5.57329	1.97968	0.682937
8722G	PAK	F	48.3	3.87743	11.36	F Memory test 2	J	long	53	119.656	0	3.97029	4.78462	2.25766	0.814329
8722G	PAK	F	48.3	3.87743	11.36	F Memory test 2	S	short	118	454.86	4	4.77068	6.11999	3.85475	1.34931
10022G	PAK	F	40.59	3.70352	12.07	S Training	S	short	183	193.76	1	5.20949	5.26662	1.0588	0.0571341
10022G	PAK	F	40.59	3.70352	12.07	S Training	S	short	237	245.88	4	5.46806	5.50484	1.03747	0.0367835
10022G	PAK	F	40.59	3.70352	12.07	S Training	Z	short	1	3.68	0	0	1.30291	3.68	1.30291
10022G	PAK	F	52.84	3.96727	12.07	F Training	J	long	127	130.4	0	4.84419	4.87061	1.02677	0.0264196
10022G	PAK	F	52.84	3.96727	12.07	F Training	Z	short	150	151.16	1	5.01064	5.01834	1.00773	0.00770358
10022G	PAK	F	46.72	3.84417	12.07	F Training	S	short	138	86.32	11	4.92725	4.45806	0.625507	-0.469192
10022G	PAK	F	46.72	3.84417	12.07	Memory test 1	S	short	31	101.054	0	3.43399	4.61566	3.25981	1.18167
10022G	PAK	F	46.72	3.84417	12.07	Memory test 1	V	long	128	896.758	0	4.85203	6.79879	7.00592	1.94676
10022G	PAK	F	46.72	3.84417	12.07	Memory test 1	S	short	217	1807.2	1	5.3799	7.49953	8.32811	2.11964
10022G	PAK	F	52.7	3.96462	12.07	S Memory test 2	Z	short	480	359.464	2	6.17379	5.88461	0.748883	-0.289172
10022G	PAK	F	52.7	3.96462	12.07	S Memory test 2	S	short	86	554.236	0	4.45435	6.31759	6.4446	1.86324
10022G	PAK	F	52.7	3.96462	12.07	S Memory test 2	J	long	354	2511.64	8	5.8693	7.82869	7.09503	1.95939
10022G	PAK	F	52.7	3.96462	12.07	F Memory test 2	V	long	39	740.252	0	3.66356	6.60699	18.9808	2.94343
10022G	PAK	F	52.7	3.96462	12.07	F Memory test 2	J	long	383	1055.98	23	5.94803	6.96222	2.75713	1.01419
10022G	PAK	F	52.7	3.96462	12.07	F Memory test 2	S	short	260	726.369	5	5.56068	6.58806	2.79373	1.02738
10046G	PAK	F	40.9	3.71113	11.85	S Training	S	short	67	584.563	3	4.20469	6.37086	8.72482	2.16617
10046G	PAK	F	40.03	3.68963	11.85	S Training	S	short	133	890.387	12	4.89035	6.79166	6.69464	1.90131
10046G	PAK	F	40.03	3.68963	11.85	S Training	J	long	185	1188.57	17	5.22036	7.08051	6.4247	1.86015
10046G	PAK	F	41.4	3.72328	11.85	F Training	Z	short	189	949.242	10	5.24175	6.85566	5.02244	1.61392
10046G	PAK	F	41.4	3.72328	11.85	F Training	Z	short	130	1117.12	9	4.86753	7.01851	8.59323	2.15097
10046G	PAK	F	41.4	3.72328	11.85	F Training	V	long	35	2003.42	0	3.55535	7.60261	57.2406	4.04726
10046G	PAK	F	41.4	3.72328	11.85	Memory test 1	S	short	34	281.47	0	3.52636	5.64003	8.27853	2.11367
10046G	PAK	F	41.4	3.72328	11.85	Memory test 1	V	long	187	1363	10	5.23111	7.21744	7.28877	1.98633
10046G	PAK	F	41.4	3.72328	11.85	Memory test 1	S	short	238	1842.11	4	5.47227	7.51867	7.73996	2.0464
10046G	PAK	F	46.7	3.84374	11.85	S Memory test 2	Z	short	480	616.997	6	6.17379	6.42486	1.28541	0.251078
10046G	PAK	F	46.7	3.84374	11.85	S Memory test 2	S	short	480	1722.52	22	6.17379	7.45154	3.58858	1.27776
10046G	PAK	F	46.7	3.84374	11.85	S Memory test 2	J	long	226	1066.15	11	5.42053	6.97181	4.71748	1.55127
1113G	PAK	F	42.78	3.75607	12.62	S Training	S	short	102	809.923	4	4.62497	6.69694	7.94042	2.07197
1113G	PAK	F	42.78	3.75607	12.62	S Training	S	short	146	1604.36	9	4.98361	7.38048	10.9888	2.39687
1113G	PAK	F	42.78	3.75607	12.62	S Training	Z	short	74	773.572	2	4.30407	6.65102	10.4537	2.34695
1113G	PAK	F	55.32	4.01313	12.62	F Training	Z	short	113	563.274	8	4.72739	6.33377	4.98473	1.60638
1113G	PAK	F	50.2	3.91602	12.62	F Training	S	short	119	468.901	12	4.77912	6.15039	3.94034	1.37127
1113G	PAK	F	50.2	3.91602	12.62	F Training	V	long	95	254.472	3	4.55388	5.53919	2.67865	0.985314
1113G	PAK	F	50.2	3.91602	12.62	Memory test 1	S	short	87	653.861	2	4.46591	6.48289	7.51564	2.01699
1113G	PAK	F	50.2	3.91602	12.62	Memory test 1	V	long	220	1014.39	11	5.39363	6.92204	4.61086	1.52842
1113G	PAK	F	50.2	3.91602	12.62	Memory test 1	S	short	94	434.523	2	4.54329	6.07425	4.62259	1.53095
1113G	PAK	F	50.2	3.91602	12.62	S Memory test 2	Z	short	105	643.547	5	4.65396	6.467	6.12902	1.81303
1113G	PAK	F	50.2	3.91602	12.62	S Memory test 2	S	short	480	1653.23	21	6.17379	7.41049	3.44423	1.2367
1113G	PAK	F	50.2	3.91602	12.62	S Memory test 2	J	long	480	1074.4	18	6.17379	6.97952	2.23833	0.805732
1125G	PAK	F	48.64	3.88445	12.23	S Training	S	short	103	689.309	5	4.63473	6.53569	6.69232	1.90096
1125G	PAK	F	48.64	3.88445	12.23	S Training	S	short	133	1011.38	1	4.89035	6.91907	7.60436	2.02872
1125G	PAK	F	48.64	3.88445	12.23	S Training	Z	short	262	2312.01	7	5.56834	7.74587	8.82447	2.17753
1125G	PAK	F	50.62	3.92435	12.23	F Training	J	long	66	426.654	2	4.18965	6.05597	6.46445	1.86632
1125G	PAK	F	50.62	3.92435	12.23	F Training	Z	short	147	346.357	1	4.99043	5.84747	2.35617	0.857037
1125G	PAK	F	50.62	3.92435	12.23	F Training	S	short	187	874.789	5	5.23111	6.77398	4.67802	1.54287
1125G	PAK	F	43.45	3.77161	12.23	Memory test 1	S	short	47	89.4451	0	3.85015	4.49363	1.90309	0.643477
1125G	PAK	F	43.45	3.77161	12.23	Memory test 1	V	long	85	165.723	1	4.44265	5.11032	1.94968	0.667666
1125G	PAK	F	43.45	3.77161	12.23	Memory test 1	S	short	90	188.732	4	4.49981	5.24033	2.09702	0.740518
1125G	PAK	F	50.62	3.92435	12.23	S Memory test 2	Z	short	480	1871.71	11	6.17379	7.53461	3.8994	1.36082
1125G	PAK	F	50.62	3.92435	12.23	S Memory test 2	S	short	460	1865.52	13	6.13123	7.5313	4.05548	1.40007
1125G	PAK	F	50.62	3.92435	12.23	S Memory test 2	J	long	241	352.84	1	5.4848	5.86601	1.46407	0.381218
8145G	LAB	F	35.91	3.58102	11.08	S Training	S	short	355	2266.23	22	5.87212	7.72587	6.38375	1.85376
8145G	LAB	F	35.91	3.58102	11.08	S Training	S	short	207	672.65	10	5.33272	6.51123	3.24952	1.17851
8145G	LAB	F	35.91	3.58102	11.08	S Training	Z	short	369	1723.59	15	5.9108	7.45216	4.67098	1.54137
8145G	LAB	F	45.78	3.82385	11.08	F Training	Z	short	164	619.432	7	5.09987	6.4288	3.77702	1.32894
8145G	LAB	F	45.83	3.82494	11.08	F Training	S	short	41	151.041	1	3.71357	5.01755	3.68393	1.30398
8145G	LAB	F	45.83	3.82494	11.08	F Training	Z	short	80	394.573	5	4.38203	5.9778	4.93216	1.59578
8145G	LAB	F	45.83	3.82494	11.08	Memory test 1	S	short	20	102.994	0	2.99573	4.63467	5.1497	1.63894
8145G	LAB	F	45.83	3.82494	11.08	Memory test 1	V	long	178	408.053	0	5.18178	6.0114	2.29243	0.829614
8145G	LAB	F	45.83	3.82494	11.08	Memory test 1	S	short	186	851.15	0	5.22575	6.74659	4.57608	1.52084
8145G	LAB	F	45.83	3.82494	11.08	S Memory test 2	Z	short	430	1259.45	11	6.06379	7.13843	2.92895	1.07465
8145G	LAB	F	45.83	3.82494	11.08	S Memory test 2	S	short	480	876.018	2	6.17379	6.77539	1.82504	0.601601
8145G	LAB	F	45.83	3.82494	11.08	S Memory test 2	J	long	480	480.23	0	6.17379	6.17427	1.00048	0.000479052
8145G	LAB	F	45.83	3.82494	11.08	F Memory test 2	V	long	134	250.533	2	4.89784	5.52359	1.86965	0.625751
8145G	LAB	F	45.83	3.82494	11.08	F Memory test 2	J	long	158	346.996	3	5.0626	5.84931	2.19618	0.786718
8145G	LAB	F	45.83	3.82494	11.08	F Memory test 2	S	short	480	804.519	19	6.17379	6.69024	1.67608	0.516458
8157G	PAK	F	35.48	3.56897	11.97	S Training	S	short	37	413.155	0	3.61092	6.02382	11.1664	2.4129
8157G	PAK	F	35.48	3.56897	11.97	S Training	S	short	67	618.276	0	4.20469	6.42693	9.228	2.22224
8157G	PAK	F	35.48	3.56897	11.97	S Training	Z	short	49	387.18	0	3.89182	5.95889	7.90163	2.06707
8157G	PAK	F	45.72	3.82254	11.97	F Training	Z	short	190	853.444	9	5.24702	6.74928	4.49181	1.50226
8157G	PAK	F	42.6	3.75185	11.97	F Training	S	short	189	1297.97	10	5.24175	7.16856	6.86757	1.92681
8157G	PAK	F	42.6	3.75185	11.97	F Training	Z	short	42	242.021	0	3.73767	5.48902	5.7624	1.75135
8157G	PAK	F	42.6	3.75185	11.97	Memory test 1	S	short	30	195.789	3	3.4012	5.27704	6.5263	1.87584
8157G	PAK	F	42.6	3.75185	11.97	Memory test 1	V	long	173	660.786	8	5.15329	6.49343	3.81957	1.34014
8157G	PAK	F	42.6	3.75185	11.97	Memory test 1	S	short	45	236.852	0	3.80666	5.46744	5.26338	1.66077
8157G	PAK	F	37.3	3.61899	11.97	S Memory test 2	Z	short	18	241.866	0	2.89037	5.48838	13.437	2.59801
8157G	PAK	F	37.3	3.61899	11.97	S Memory test 2	S	short	93	570.629	1	4.5326	6.34674	6.1358	1.81414
8157G	PAK	F	37.3	3.61899	11.97	S Memory test 2	J	long	202	1137.7	13	5.30827	7.03676	5.63218	1.7285
8157G	PAK	F	37.3	3.61899	11.97	F Memory test 2	Z	short	66	367.28	3	4.18965	5.90612	5.56485	1.71647
8157G	PAK	F	37.3	3.61899	11.97	F Memory test 2	J	long	23	84.7995	0	3.13549	4.44029	3.68693	1.3048
8157G	PAK	F	37.3	3.61899	11.97	F Memory test 2	S	short	5	73.3097	0	1.60944	4.29469	14.6619	2.68526
8158G	PAK	F	37.49	3.62407	11.94	S Training	S	short	227	1500.4	5	5.42495	7.31349	6.60969	1.88854
8158G	PAK	F	37.49	3.62407	11.94	S Training	S	short	396	2447.38	12	5.98141	7.80277	6.18025	1.82136
8158G	PAK	F	37.49	3.62407	11.94	S Training	Z	short	3	79.2707	0	1.09861	4.37287	26.4236	3.27426
8158G	PAK	F	44.01	3.78442	11.94	F Training	J	long	67	430.446	3	4.20469	6.06482	6.42457	1.86013
8158G	PAK	F	44.01	3.78442	11.94	F Training	Z	short	77	861.848	5	4.34381	6.75908	11.1928	2.41527
8158G	PAK	F	39.24	3.6697	11.94	F Training	S	short	107	533.623	5	4.67283	6.27969	4.98713	1.60686
8158G	PAK	F	39.24	3.6697	11.94	Memory test 1	S	short	53	333.075	4	3.97029	5.80837	6.28443	1.83808
8158G	PAK	F	39.24	3.6697	11.94	Memory test 1	V	long	219	982.487	7	5.38907	6.89009	4.48624	1.50102
8158G	PAK	F	39.24	3.6697	11.94	Memory test 1	S	short	8	82.3228	0	2.07944	4.41065	10.2904	2.33121
8158G	PAK	F	39.24	3.6697	11.94	S Memory test 2	Z	short	348	1712.97	15	5.8522	7.44598	4.92233	1.59378
8158G	PAK	F	39.24	3.6697	11.94	S Memory test 2	S	short	265	1618.63	7	5.57973	7.38934	6.10804	1.80961
8158G	PAK	F	39.24	3.6697	11.94	S Memory test 2	J	long	290	1768.54	15	5.66988	7.47791	6.09841	1.80803
8177G	LAB	F	33.76	3.51928	11.79	S Training	S	short	153	732.356	4	5.03044	6.59627	4.78664	1.56583
8177G	LAB	F	33.76	3.51928	11.79	S Training	S	short	202	1742.15	15	5.30827	7.46288	8.6245	2.15461
8177G	LAB	F	33.76	3.51928	11.79	S Training	Z	short	55	408.998	0	4.00733	6.01371	7.43633	2.00638
8177G	LAB	F	45.87	3.82581	11.79	F Training	Z	short	42	294.042	0	3.73767	5.68372	7.001	1.94605
8177G	LAB	F	40.23	3.69461	11.79	F Training	S	short	211	1048.64	5	5.35186	6.95525	4.96986	1.60339
8177G	LAB	F	40.23	3.69461	11.79	F Training	V	long	167	1456.55	5	5.11799	7.28383	8.72186	2.16583
8177G	LAB	F	40.23	3.69461	11.79	Memory test 1	S	short	47	245.056	0	3.85015	5.50149	5.21396	1.65134
8177G	LAB	F	40.23	3.69461	11.79	Memory test 1	V	long	348	2244.07	10	5.8522	7.71605	6.44848	1.86384
8177G	LAB	F	40.23	3.69461	11.79	Memory test 1	S	short	37	251.806	0	3.61092	5.52866	6.80557	1.91774
8177G	LAB	F	46.4	3.8373	11.79	S Memory test 2	Z	short	29	493.517	0	3.3673	6.20156	17.0178	2.83426
8177G	LAB	F	46.4	3.8373	11.79	S Memory test 2	S	short	480	1714.58	23	6.17379	7.44692	3.57204	1.27314
8177G	LAB	F	46.4	3.8373	11.79	S Memory test 2	J	long	109	449.596	1	4.69135	6.10835	4.12473	1.417
8177G	LAB	F	46.4	3.8373	11.79	F Memory test 2	Z	short	155	2248.74	5	5.04343	7.71813	14.508	2.6747
8177G	LAB	F	46.4	3.8373	11.79	F Memory test 2	J	long	202	362.715	0	5.30827	5.89362	1.79562	0.58535
8177G	LAB	F	46.4	3.8373	11.79	F Memory test 2	Z	short	204	737.834	3	5.31812	6.60372	3.61683	1.2856
8183G	PAK	F	44.61	3.79796	12.4	S Training	S	short	78	726.162	3	4.35671	6.58777	9.30977	2.23106
8183G	PAK	F	44.61	3.79796	12.4	S Training	S	short	136	1075.23	8	4.91265	6.98029	7.9061	2.06763
8183G	PAK	F	44.61	3.79796	12.4	S Training	Z	short	33	344.375	0	3.49651	5.84173	10.4356	2.34522
8183G	PAK	F	48.81	3.88794	12.4	F Training	J	long	219	1602.12	15	5.38907	7.37908	7.31562	1.99001
8183G	PAK	F	48.81	3.88794	12.4	F Training	Z	short	70	531.315	6	4.2485	6.27536	7.59021	2.02686
8183G	PAK	F	47.33	3.85714	12.4	F Training	S	short	17	46.958	0	2.83321	3.84925	2.76224	1.01604
8183G	PAK	F	47.33	3.85714	12.4	Memory test 1	S	short	26	231.582	0	3.2581	5.44493	8.907	2.18684
8183G	PAK	F	47.33	3.85714	12.4	Memory test 1	V	long	172	1309.55	7	5.14749	7.17744	7.61366	2.02994
8183G	PAK	F	47.33	3.85714	12.4	Memory test 1	S	short	2	36.8059	0	0.693147	3.60566	18.403	2.91251
8183G	PAK	F	47.33	3.85714	12.4	S Memory test 2	Z	short	285	1866.04	11	5.65249	7.53157	6.54751	1.87908
8183G	PAK	F	47.33	3.85714	12.4	S Memory test 2	S	short	480	1140.16	8	6.17379	7.03892	2.37533	0.865138
8183G	PAK	F	47.33	3.85714	12.4	S Memory test 2	J	long	81	738.115	8	4.39445	6.6041	9.11253	2.20965
8183G	PAK	F	47.33	3.85714	12.4	F Memory test 2	V	long	195	615.508	16	5.273	6.42245	3.15645	1.14945
8183G	PAK	F	47.33	3.85714	12.4	F Memory test 2	Z	short	38	229.507	1	3.63759	5.43593	6.03966	1.79835
8183G	PAK	F	47.33	3.85714	12.4	F Memory test 2	V	long	224	948.253	17	5.41165	6.85462	4.23327	1.44298
8228G	PAK	F	42.24	3.74337	12.16	S Training	S	short	132	1262.03	1	4.8828	7.14048	9.56083	2.25767
8228G	PAK	F	42.24	3.74337	12.16	S Training	S	short	327	2581.22	6	5.78996	7.85602	7.89364	2.06606
8228G	PAK	F	42.24	3.74337	12.16	S Training	Z	short	4	35.2866	0	1.38629	3.5635	8.82165	2.17721
8228G	PAK	F	47.51	3.86094	12.16	F Training	J	long	316	3343.4	13	5.75574	8.11474	10.5804	2.359
8228G	PAK	F	47.51	3.86094	12.16	F Training	Z	short	275	2010.9	0	5.61677	7.60634	7.31236	1.98957
8228G	PAK	F	47.51	3.86094	12.16	F Training	S	short	309	1068.25	2	5.73334	6.97378	3.45712	1.24044
8228G	PAK	F	47.51	3.86094	12.16	Memory test 1	S	short	62	368.431	0	4.12713	5.90925	5.94244	1.78212
8228G	PAK	F	47.51	3.86094	12.16	Memory test 1	V	long	310	1934.29	4	5.73657	7.5675	6.23965	1.83092
8228G	PAK	F	47.51	3.86094	12.16	Memory test 1	S	short	99	737.54	0	4.59512	6.60332	7.4499	2.0082
8228G	PAK	F	37.7	3.62966	12.16	S Memory test 2	Z	short	49	398.642	0	3.89182	5.98806	8.13555	2.09624
8228G	PAK	F	37.7	3.62966	12.16	S Memory test 2	S	short	64	395.712	0	4.15888	5.98069	6.183	1.8218
8228G	PAK	F	37.7	3.62966	12.16	S Memory test 2	J	long	397	2159.93	4	5.98394	7.67783	5.44063	1.69389
8228G	PAK	F	37.7	3.62966	12.16	F Memory test 2	J	long	30	108.537	0	3.4012	4.68709	3.6179	1.28589
8228G	PAK	F	37.7	3.62966	12.16	F Memory test 2	V	long	38	181.55	0	3.63759	5.20153	4.77763	1.56394
8228G	PAK	F	37.7	3.62966	12.16	F Memory test 2	S	short	37	166.029	0	3.61092	5.11216	4.48727	1.50124
8247G	LAB	F	48.84	3.88855	12.6	S Training	S	short	480	2327.91	26	6.17379	7.75273	4.84981	1.57894
8247G	LAB	F	48.84	3.88855	12.6	S Training	S	short	297	1593.8	8	5.69373	7.37388	5.36633	1.68014
8247G	LAB	F	48.84	3.88855	12.6	S Training	Z	short	414	2583.14	21	6.02587	7.85676	6.23947	1.8309
8247G	LAB	F	52.55	3.96177	12.6	F Training	S	short	161	866.428	4	5.0814	6.76438	5.38154	1.68297
8247G	LAB	F	52.55	3.96177	12.6	F Training	V	long	207	1540.83	3	5.33272	7.34008	7.44362	2.00736
8247G	LAB	F	52.55	3.96177	12.6	F Training	V	long	351	281.881	6	5.86079	5.64148	0.80308	-0.219301
8247G	LAB	F	52.55	3.96177	12.6	Memory test 1	S	short	10	64.3377	0	2.30259	4.16415	6.43377	1.86156
8247G	LAB	F	52.55	3.96177	12.6	Memory test 1	V	long	335	1743.02	8	5.81413	7.46337	5.20304	1.64924
8247G	LAB	F	52.55	3.96177	12.6	Memory test 1	S	short	135	1022.77	4	4.90527	6.93027	7.57607	2.025
8247G	LAB	F	52.55	3.96177	12.6	S Memory test 2	Z	short	330	1383.12	6	5.79909	7.2321	4.19127	1.433
8247G	LAB	F	52.55	3.96177	12.6	S Memory test 2	S	short	480	1037.8	15	6.17379	6.94486	2.16208	0.771072
8247G	LAB	F	58.1	4.06217	12.6	S Memory test 2	J	long	85	734.496	0	4.44265	6.59918	8.64113	2.15653
8247G	LAB	F	58.1	4.06217	12.6	F Memory test 2	Z	short	225	542.36	18	5.4161	6.29593	2.41049	0.87983
8247G	LAB	F	58.1	4.06217	12.6	F Memory test 2	V	long	396	1374.04	18	5.98141	7.22551	3.4698	1.2441
8247G	LAB	F	58.1	4.06217	12.6	F Memory test 2	S	short	92	444.275	1	4.52179	6.09644	4.82908	1.57466
8308G	PAK	F	44.77	3.80154	12.75	S Training	S	short	226	699.438	3	5.42053	6.55028	3.09486	1.12974
8308G	PAK	F	44.77	3.80154	12.75	S Training	Z	short	353	1315.73	6	5.86647	7.18215	3.72728	1.31568
8308G	PAK	F	44.36	3.79234	12.75	S Training	S	short	194	734.776	4	5.26786	6.59957	3.78751	1.33171
8308G	PAK	F	43	3.7612	12.75	F Training	S	short	178	517.845	1	5.18178	6.24968	2.90924	1.06789
8308G	PAK	F	47.86	3.86828	12.75	F Training	Z	short	255	1418.51	3	5.54126	7.25736	5.56278	1.7161
8308G	PAK	F	43	3.7612	12.75	F Training	S	short	149	516.999	1	5.00395	6.24804	3.46979	1.24409
8308G	PAK	F	43	3.7612	12.75	Memory test 1	S	short	29	108.228	0	3.3673	4.68424	3.732	1.31694
8308G	PAK	F	43	3.7612	12.75	Memory test 1	V	long	62	288.211	0	4.12713	5.66369	4.64856	1.53656
8308G	PAK	F	43	3.7612	12.75	Memory test 1	S	short	114	135.812	1	4.7362	4.91127	1.19133	0.175073
8308G	PAK	F	43	3.7612	12.75	S Memory test 2	Z	short	427	2166.38	4	6.05678	7.68081	5.07349	1.62403
8308G	PAK	F	43	3.7612	12.75	S Memory test 2	S	short	240	987.889	5	5.48064	6.89557	4.1162	1.41493
8308G	PAK	F	43	3.7612	12.75	S Memory test 2	J	long	81	442.273	1	4.39445	6.09193	5.46016	1.69748
8337G	PAK	F	45.42	3.81595	11.64	S Training	S	short	263	1525.01	19	5.57215	7.32976	5.79852	1.7576
8337G	PAK	F	45.42	3.81595	11.64	S Training	S	short	216	1783.31	6	5.37528	7.48623	8.25606	2.11095
8337G	PAK	F	45.42	3.81595	11.64	S Training	Z	short	55	576.607	0	4.00733	6.35716	10.4838	2.34983
8337G	PAK	F	53.93	3.98769	11.64	F Training	Z	short	82	720.24	7	4.40672	6.57958	8.78341	2.17287
8337G	PAK	F	49.41	3.90015	11.64	F Training	S	short	191	881.256	3	5.25227	6.78135	4.61391	1.52907
8337G	PAK	F	49.41	3.90015	11.64	F Training	J	long	88	462.095	7	4.47734	6.13577	5.25108	1.65843
8337G	PAK	F	49.41	3.90015	11.64	Memory test 1	S	short	134	632.707	5	4.89784	6.45001	4.72169	1.55217
8337G	PAK	F	49.41	3.90015	11.64	Memory test 1	V	long	41	136.665	0	3.71357	4.91753	3.33329	1.20396
8337G	PAK	F	49.41	3.90015	11.64	Memory test 1	S	short	103	647.678	1	4.63473	6.47339	6.28814	1.83866
8337G	PAK	F	46.7	3.84374	11.64	S Memory test 2	Z	short	150	501.831	7	5.01064	6.21826	3.34554	1.20763
8337G	PAK	F	46.7	3.84374	11.64	S Memory test 2	S	short	368	1620.27	14	5.90808	7.39035	4.40291	1.48227
8337G	PAK	F	46.7	3.84374	11.64	S Memory test 2	Z	short	10	83.3612	0	2.30259	4.42318	8.33612	2.1206
8337G	PAK	F	46.7	3.84374	11.64	F Memory test 2	Z	short	251	504.286	19	5.52545	6.22314	2.00911	0.697691
8337G	PAK	F	46.7	3.84374	11.64	F Memory test 2	V	long	105	231.189	1	4.65396	5.44324	2.2018	0.789275
8337G	PAK	F	46.7	3.84374	11.64	F Memory test 2	S	short	6	56.1263	0	1.79176	4.0276	9.35438	2.23585
8480G	PAK	F	41.58	3.72762	11.94	S Training	S	short	151	1096.79	7	5.01728	7.00014	7.26351	1.98286
8480G	PAK	F	41.58	3.72762	11.94	S Training	S	short	358	2258.97	29	5.88053	7.72266	6.30997	1.84213
8480G	PAK	F	41.58	3.72762	11.94	S Training	Z	short	181	1638.33	6	5.1985	7.40143	9.05155	2.20294
8480G	PAK	F	41.85	3.73409	11.94	F Training	S	short	111	591.861	11	4.70953	6.38327	5.33208	1.67374
8480G	PAK	F	41.85	3.73409	11.94	F Training	V	long	66	388.322	6	4.18965	5.96183	5.88367	1.77218
8480G	PAK	F	41.85	3.73409	11.94	F Training	J	long	53	281.881	2	3.97029	5.64148	5.31851	1.67119
8480G	PAK	F	41.85	3.73409	11.94	Memory test 1	S	short	48	272.753	1	3.8712	5.60857	5.68235	1.73737
8480G	PAK	F	41.85	3.73409	11.94	Memory test 1	V	long	222	1511.92	7	5.40268	7.32114	6.81045	1.91846
8480G	PAK	F	41.85	3.73409	11.94	Memory test 1	S	short	102	517.802	4	4.62497	6.24959	5.07649	1.62462
8496G	PAK	F	40.17	3.69312	12.31	S Training	S	short	300	2885.22	28	5.70378	7.96736	9.6174	2.26357
8496G	PAK	F	40.17	3.69312	12.31	S Training	S	short	52	812.971	4	3.95124	6.7007	15.6341	2.74945
8496G	PAK	F	40.17	3.69312	12.31	S Training	Z	short	353	3009.41	25	5.86647	8.0095	8.52524	2.14303
8496G	PAK	F	46.82	3.84631	12.31	F Training	J	long	188	1005.55	11	5.23644	6.91329	5.34867	1.67685
8496G	PAK	F	46.82	3.84631	12.31	F Training	Z	short	60	344.923	3	4.09434	5.84332	5.74872	1.74898
8496G	PAK	F	46.82	3.84631	12.31	F Training	S	short	103	952.912	5	4.63473	6.85952	9.25157	2.22479
8496G	PAK	F	46.82	3.84631	12.31	Memory test 1	S	short	65	403.019	2	4.17439	5.99898	6.20029	1.8246
8496G	PAK	F	46.82	3.84631	12.31	Memory test 1	V	long	65	405.802	2	4.17439	6.00587	6.24311	1.83148
8496G	PAK	F	46.82	3.84631	12.31	Memory test 1	S	short	135	884.816	6	4.90527	6.78538	6.55419	1.8801
8496G	PAK	F	42.5	3.7495	12.31	S Memory test 2	Z	short	169	1074.48	8	5.1299	6.97959	6.35787	1.84969
8496G	PAK	F	42.5	3.7495	12.31	S Memory test 2	S	short	480	1653.06	13	6.17379	7.41038	3.44387	1.2366
8496G	PAK	F	42.5	3.7495	12.31	S Memory test 2	J	long	216	899.652	8	5.37528	6.80201	4.16506	1.42673
8496G	PAK	F	42.5	3.7495	12.31	F Memory test 2	J	long	170	351.675	25	5.1358	5.86271	2.06868	0.726909
8496G	PAK	F	42.5	3.7495	12.31	F Memory test 2	V	long	192	818.45	10	5.2575	6.70741	4.26276	1.44992
8496G	PAK	F	42.5	3.7495	12.31	F Memory test 2	S	short	231	835.619	12	5.44242	6.72817	3.6174	1.28576
8620G	PAK	F	38.95	3.66228	12.11	S Training	S	short	227	4527.03	1	5.42495	8.41782	19.9429	2.99287
8620G	PAK	F	38.95	3.66228	12.11	S Training	S	short	287	3140.12	3	5.65948	8.05202	10.9412	2.39253
8620G	PAK	F	38.95	3.66228	12.11	S Training	Z	short	333	2941.79	20	5.80814	7.98677	8.8342	2.17863
8620G	PAK	F	46.8	3.84588	12.11	F Training	J	long	41	300.027	0	3.71357	5.70387	7.31773	1.9903
8620G	PAK	F	46.8	3.84588	12.11	F Training	Z	short	92	643.272	3	4.52179	6.46657	6.99209	1.94478
8620G	PAK	F	46.69	3.84353	12.11	F Training	S	short	98	1359.51	1	4.58497	7.21488	13.8726	2.62991
8620G	PAK	F	46.69	3.84353	12.11	Memory test 1	S	short	52	378.379	0	3.95124	5.9359	7.27652	1.98465
8620G	PAK	F	46.69	3.84353	12.11	Memory test 1	V	long	184	1033.17	3	5.21494	6.94039	5.61505	1.72545
8620G	PAK	F	46.69	3.84353	12.11	Memory test 1	S	short	13	58.3573	0	2.56495	4.06658	4.48902	1.50164
8620G	PAK	F	45.6	3.81991	12.11	S Memory test 2	Z	short	345	1728.26	8	5.84354	7.45487	5.00945	1.61133
8620G	PAK	F	45.6	3.81991	12.11	S Memory test 2	S	short	230	1738.72	5	5.43808	7.4609	7.55965	2.02283
8620G	PAK	F	45.6	3.81991	12.11	S Memory test 2	J	long	321	1909.03	4	5.77144	7.55435	5.94713	1.78291
8620G	PAK	F	45.6	3.81991	12.11	F Memory test 2	J	long	117	534.724	3	4.76217	6.28175	4.57029	1.51958
8620G	PAK	F	45.6	3.81991	12.11	F Memory test 2	V	long	137	554.074	2	4.91998	6.3173	4.04434	1.39732
8620G	PAK	F	45.6	3.81991	12.11	F Memory test 2	S	short	427	2030.73	29	6.05678	7.61615	4.75581	1.55937
8652G	PAK	F	46.77	3.84524	12.35	S Training	S	short	279	2103.98	20	5.63121	7.65159	7.54115	2.02037
8652G	PAK	F	46.77	3.84524	12.35	S Training	S	short	94	266.6	3	4.54329	5.58575	2.83617	1.04245
8652G	PAK	F	46.77	3.84524	12.35	S Training	Z	short	63	302.246	7	4.14313	5.71124	4.79756	1.56811
8652G	PAK	F	52.8	3.96651	12.35	F Training	J	long	32	253.414	1	3.46574	5.53502	7.91919	2.06929
8652G	PAK	F	52.8	3.96651	12.35	F Training	Z	short	58	322.858	2	4.06044	5.77721	5.56652	1.71677
8652G	PAK	F	52.8	3.96651	12.35	F Training	S	short	55	221.886	4	4.00733	5.40216	4.03429	1.39483
8652G	PAK	F	54.03	3.98954	12.35	Memory test 1	S	short	40	326.114	0	3.68888	5.78725	8.15285	2.09837
8652G	PAK	F	54.03	3.98954	12.35	Memory test 1	V	long	108	446.558	3	4.68213	6.10157	4.1348	1.41944
8652G	PAK	F	54.03	3.98954	12.35	Memory test 1	S	short	147	708.923	5	4.99043	6.56375	4.82261	1.57331
8652G	PAK	F	54.03	3.98954	12.35	S Memory test 2	Z	short	480	465.656	10	6.17379	6.14345	0.970117	-0.0303389
8652G	PAK	F	54.03	3.98954	12.35	S Memory test 2	S	short	311	1315.82	16	5.73979	7.18222	4.23093	1.44242
8652G	PAK	F	54.03	3.98954	12.35	S Memory test 2	J	long	141	605.904	3	4.94876	6.40672	4.29719	1.45796
8745G	PAK	F	35.41	3.56699	10.74	S Training	S	short	168	1043.12	8	5.12396	6.94997	6.20905	1.82601
8745G	PAK	F	35.41	3.56699	10.74	S Training	S	short	160	1006.06	12	5.07517	6.9138	6.28787	1.83862
8745G	PAK	F	35.41	3.56699	10.74	S Training	Z	short	348	2595.37	28	5.8522	7.86148	7.45796	2.00928
8745G	PAK	F	41.19	3.7182	10.74	F Training	J	long	232	1093.88	12	5.44674	6.99749	4.715	1.55075
8745G	PAK	F	41.19	3.7182	10.74	F Training	Z	short	14	103.212	1	2.63906	4.63679	7.37229	1.99773
8745G	PAK	F	58.19	4.06371	10.74	F Training	S	short	14	153.615	1	2.63906	5.03445	10.9725	2.39539
8745G	PAK	F	58.19	4.06371	10.74	Memory test 1	S	short	11	95.4143	0	2.3979	4.55823	8.67403	2.16033
8745G	PAK	F	58.19	4.06371	10.74	Memory test 1	V	long	158	1141.1	0	5.0626	7.03975	7.22215	1.97715
8745G	PAK	F	58.19	4.06371	10.74	Memory test 1	S	short	87	392.515	1	4.46591	5.97257	4.51167	1.50667
8745G	PAK	F	39.9	3.68638	10.74	S Memory test 2	Z	short	86	260.796	3	4.45435	5.56374	3.03251	1.10939
8745G	PAK	F	39.9	3.68638	10.74	S Memory test 2	S	short	480	304.002	5	6.17379	5.71703	0.633337	-0.456752
8745G	PAK	F	39.9	3.68638	10.74	S Memory test 2	J	long	480	2449.98	18	6.17379	7.80384	5.10412	1.63005
8745G	PAK	F	39.9	3.68638	10.74	F Memory test 2	J	long	427	814.135	17	6.05678	6.70213	1.90664	0.645342
8745G	PAK	F	39.9	3.68638	10.74	F Memory test 2	V	long	74	482.126	2	4.30407	6.17821	6.51522	1.87414
8745G	PAK	F	39.9	3.68638	10.74	F Memory test 2	S	short	191	434.083	8	5.25227	6.07324	2.27269	0.820962
8776G	PAK	F	36.26	3.59072	11.44	S Training	S	short	71	504.219	3	4.26268	6.22301	7.10168	1.96033
8776G	PAK	F	36.26	3.59072	11.44	S Training	Z	short	70	689.148	3	4.2485	6.53546	9.84497	2.28696
8776G	PAK	F	36.74	3.60387	11.44	S Training	S	short	126	782.103	1	4.83628	6.66199	6.20717	1.8257
8776G	PAK	F	41.04	3.71455	11.44	F Training	Z	short	115	522.506	4	4.74493	6.25864	4.54353	1.5137
8776G	PAK	F	41.04	3.71455	11.44	F Training	S	short	181	629.679	3	5.1985	6.44521	3.47889	1.24671
8776G	PAK	F	41.04	3.71455	11.44	F Training	S	short	45	261.269	1	3.80666	5.56555	5.80598	1.75889
8776G	PAK	F	41.04	3.71455	11.44	Memory test 1	S	short	53	346.448	1	3.97029	5.84773	6.53675	1.87744
8776G	PAK	F	41.04	3.71455	11.44	Memory test 1	V	long	6	102.147	0	1.79176	4.62641	17.0245	2.83465
8776G	PAK	F	41.04	3.71455	11.44	Memory test 1	S	short	67	522.197	1	4.20469	6.25804	7.79399	2.05335
8776G	PAK	F	41.04	3.71455	11.44	S Memory test 2	Z	short	219	836.852	2	5.38907	6.72965	3.82124	1.34058
8776G	PAK	F	41.04	3.71455	11.44	S Memory test 2	S	short	480	3100.77	21	6.17379	8.03941	6.45994	1.86562
8776G	PAK	F	41.04	3.71455	11.44	S Memory test 2	J	long	99	572.21	5	4.59512	6.34951	5.7799	1.75439
8776G	PAK	F	41.04	3.71455	11.44	F Memory test 2	Z	short	251	978.017	13	5.52545	6.88553	3.89648	1.36007
8776G	PAK	F	41.04	3.71455	11.44	F Memory test 2	J	long	111	201.727	5	4.70953	5.30692	1.81736	0.597385
8776G	PAK	F	41.04	3.71455	11.44	F Memory test 2	V	long	266	687.748	10	5.5835	6.53342	2.58552	0.949926
8819G	PAK	F	37	3.61092	11.36	S Training	S	short	38	324.831	0	3.63759	5.78331	8.54818	2.14572
8819G	PAK	F	37	3.61092	11.36	S Training	S	short	311	2183.58	13	5.73979	7.68872	7.02116	1.94893
8819G	PAK	F	37	3.61092	11.36	S Training	Z	short	262	1375.04	20	5.56834	7.22624	5.24824	1.65789
8819G	PAK	F	43.07	3.76283	11.36	F Training	Z	short	119	549.874	4	4.77912	6.30969	4.62079	1.53057
8819G	PAK	F	40.52	3.7018	11.36	F Training	S	short	166	917.031	8	5.11199	6.82114	5.52428	1.70915
8819G	PAK	F	40.52	3.7018	11.36	F Training	J	long	35	379.979	0	3.55535	5.94012	10.8565	2.38477
8819G	PAK	F	40.52	3.7018	11.36	Memory test 1	S	short	60	357.722	2	4.09434	5.87976	5.96203	1.78541
8819G	PAK	F	40.52	3.7018	11.36	Memory test 1	V	long	19	137.217	1	2.94444	4.92156	7.22195	1.97712
8819G	PAK	F	40.52	3.7018	11.36	Memory test 1	S	short	60	435.605	0	4.09434	6.07674	7.26008	1.98239
8819G	PAK	F	40.52	3.7018	11.36	S Memory test 2	Z	short	5	77.4821	0	1.60944	4.35005	15.4964	2.74061
8819G	PAK	F	40.52	3.7018	11.36	S Memory test 2	S	short	480	899.969	15	6.17379	6.80236	1.87494	0.628574
8819G	PAK	F	40.52	3.7018	11.36	S Memory test 2	J	long	36	112.814	0	3.58352	4.72574	3.13372	1.14222
8819G	PAK	F	40.52	3.7018	11.36	F Memory test 2	J	long	42	19.117	6	3.73767	2.95058	0.455167	-0.787092
8819G	PAK	F	40.52	3.7018	11.36	F Memory test 2	Z	short	141	145.271	2	4.94876	4.9786	1.03029	0.0298411
8819G	PAK	F	40.52	3.7018	11.36	F Memory test 2	J	long	112	214.756	7	4.7185	5.3695	1.91746	0.651004
9513G	PAK	F	39.85	3.68512	12.44	S Training	S	short	65	494.243	1	4.17439	6.20303	7.60374	2.02864
9513G	PAK	F	39.85	3.68512	12.44	S Training	S	short	213	1289.37	6	5.36129	7.16191	6.05338	1.80062
9513G	PAK	F	39.85	3.68512	12.44	S Training	Z	short	4	22.574	0	1.38629	3.1168	5.6435	1.7305
9513G	PAK	F	48.34	3.87826	12.44	F Training	S	short	116	531.121	1	4.75359	6.27499	4.57863	1.5214
9513G	PAK	F	48.34	3.87826	12.44	F Training	Z	short	5	40.7081	0	1.60944	3.70643	8.14162	2.09699
9513G	PAK	F	48.34	3.87826	12.44	F Training	V	long	128	594.811	9	4.85203	6.38824	4.64696	1.53621
9513G	PAK	F	48.34	3.87826	12.44	Memory test 1	S	short	384	1791.5	11	5.95064	7.49081	4.66536	1.54017
9513G	PAK	F	48.34	3.87826	12.44	Memory test 1	V	long	25	78.6872	0	3.21888	4.36548	3.14749	1.1466
9513G	PAK	F	48.34	3.87826	12.44	Memory test 1	S	short	132	420.718	3	4.8828	6.04196	3.18726	1.15916
9513G	PAK	F	59.9	4.09268	12.44	S Memory test 2	Z	short	211	637.045	5	5.35186	6.45684	3.01917	1.10498
9513G	PAK	F	59.9	4.09268	12.44	S Memory test 2	S	short	218	1621.57	15	5.3845	7.39115	7.43839	2.00666
9513G	PAK	F	59.9	4.09268	12.44	S Memory test 2	J	long	330	1681.14	10	5.79909	7.42723	5.09436	1.62813
9513G	PAK	F	59.9	4.09268	12.44	F Memory test 2	J	long	107	126.819	6	4.67283	4.84276	1.18522	0.169932
9513G	PAK	F	59.9	4.09268	12.44	F Memory test 2	V	long	294	281.661	20	5.68358	5.6407	0.958031	-0.0428755
9513G	PAK	F	59.9	4.09268	12.44	F Memory test 2	S	short	134	559.038	14	4.89784	6.32622	4.17193	1.42838
10012G	PAK	F	43.7	3.77735	12.04	S Training	S	short	151	1140.55	6	5.01728	7.03927	7.55331	2.02199
10012G	PAK	F	42.08	3.73957	12.04	S Training	S	short	170	1028.33	7	5.1358	6.93569	6.049	1.79989
10012G	PAK	F	42.08	3.73957	12.04	S Training	J	long	236	1483.43	24	5.46383	7.30211	6.28572	1.83828
10012G	PAK	F	46.18	3.83255	12.04	F Training	Z	short	10	143.64	0	2.30259	4.96731	14.364	2.66473
10012G	PAK	F	46.18	3.83255	12.04	F Training	J	long	177	1680.03	20	5.17615	7.42657	9.49169	2.25042
10012G	PAK	F	46.18	3.83255	12.04	F Training	V	long	175	1370.02	9	5.16479	7.22258	7.82869	2.05779
10012G	PAK	F	46.18	3.83255	12.04	Memory test 1	S	short	95	646.398	5	4.55388	6.47142	6.80419	1.91754
10012G	PAK	F	46.18	3.83255	12.04	Memory test 1	V	long	156	1536.5	4	5.04986	7.33726	9.84936	2.28741
10012G	PAK	F	46.18	3.83255	12.04	Memory test 1	S	short	41	354.576	0	3.71357	5.87092	8.6482	2.15735
10012G	PAK	F	61.8	4.1239	12.04	S Memory test 2	Z	short	480	1784.38	20	6.17379	7.48683	3.71746	1.31304
10012G	PAK	F	61.8	4.1239	12.04	S Memory test 2	S	short	285	1531.33	14	5.65249	7.33389	5.37309	1.6814
10012G	PAK	F	61.8	4.1239	12.04	S Memory test 2	J	long	480	3002.45	17	6.17379	8.00718	6.2551	1.8334
10012G	PAK	F	61.8	4.1239	12.04	F Memory test 2	Z	short	480	1652.36	28	6.17379	7.40996	3.44242	1.23617
10012G	PAK	F	61.8	4.1239	12.04	F Memory test 2	J	long	116	16.6815	1	4.75359	2.8143	0.143806	-1.93929
10012G	PAK	F	61.8	4.1239	12.04	F Memory test 2	S	short	181	832.497	1	5.1985	6.72443	4.59943	1.52593
2010007G	PAK	F	54.56	3.9993	12.55	S Training	S	short	163	679.569	10	5.09375	6.52146	4.16913	1.42771
2010007G	PAK	F	54.56	3.9993	12.55	S Training	S	short	361	1795.63	16	5.88888	7.49311	4.97404	1.60423
2010007G	PAK	F	54.56	3.9993	12.55	S Training	Z	short	289	1314.26	8	5.66643	7.18103	4.54761	1.5146
2010007G	PAK	F	61.48	4.11871	12.55	F Training	Z	short	6	27.0604	0	1.79176	3.29807	4.51007	1.50631
2010007G	PAK	F	61.48	4.11871	12.55	F Training	S	short	120	472.057	7	4.78749	6.1571	3.93381	1.36961
2010007G	PAK	F	61.48	4.11871	12.55	F Training	J	long	212	960.509	14	5.35659	6.86746	4.5307	1.51088
2010007G	PAK	F	61.48	4.11871	12.55	Memory test 1	S	short	144	833.185	7	4.96981	6.72526	5.78601	1.75544
2010007G	PAK	F	61.48	4.11871	12.55	Memory test 1	V	long	199	795.65	3	5.2933	6.67916	3.99824	1.38585
2010007G	PAK	F	61.48	4.11871	12.55	Memory test 1	S	short	231	838.739	7	5.44242	6.7319	3.6309	1.28948
2010007G	PAK	F	63.2	4.1463	12.55	S Memory test 2	Z	short	59	377.382	2	4.07754	5.93326	6.39631	1.85572
2010007G	PAK	F	63.2	4.1463	12.55	S Memory test 2	S	short	53	291.426	0	3.97029	5.67479	5.4986	1.70449
2010007G	PAK	F	63.2	4.1463	12.55	S Memory test 2	J	long	269	1361.06	9	5.59471	7.21602	5.0597	1.62131
2010007G	PAK	F	63.2	4.1463	12.55	F Memory test 2	Z	short	72	214.146	4	4.27667	5.36666	2.97425	1.08999
2010007G	PAK	F	63.2	4.1463	12.55	F Memory test 2	J	long	113	248.438	5	4.72739	5.51519	2.19857	0.787805
2010007G	PAK	F	63.2	4.1463	12.55	F Memory test 2	V	long	317	982.583	9	5.7589	6.89018	3.09963	1.13128
10025G	PAK	F	43.16	3.76491	11.51	S Training	S	short	118	1555.39	5	4.77068	7.34948	13.1813	2.5788
10025G	PAK	F	43.16	3.76491	11.51	S Training	S	short	56	500.257	1	4.02535	6.21512	8.93316	2.18977
10025G	PAK	F	43.16	3.76491	11.51	S Training	Z	short	122	1178.05	8	4.80402	7.07162	9.65615	2.26759
10025G	PAK	F	51.4	3.93964	11.51	F Training	J	long	39	134.546	2	3.66356	4.90191	3.4499	1.23834
10025G	PAK	F	51.4	3.93964	11.51	F Training	Z	short	38	96.8769	0	3.63759	4.57344	2.54939	0.935855
10025G	PAK	F	52.03	3.95182	11.51	F Training	S	short	156	839.493	4	5.04986	6.7328	5.38137	1.68294
10025G	PAK	F	52.03	3.95182	11.51	Memory test 1	S	short	123	536.792	1	4.81218	6.28561	4.36416	1.47343
10025G	PAK	F	52.03	3.95182	11.51	Memory test 1	V	long	103	695.057	3	4.63473	6.54399	6.74813	1.90926
10025G	PAK	F	52.03	3.95182	11.51	Memory test 1	S	short	167	900.066	1	5.11799	6.80247	5.38962	1.68447
10025G	PAK	F	50.7	3.92593	11.51	S Memory test 2	Z	short	15	97.9443	0	2.70805	4.5844	6.52962	1.87635
10025G	PAK	F	50.7	3.92593	11.51	S Memory test 2	S	short	480	1537.92	10	6.17379	7.33819	3.204	1.1644
10025G	PAK	F	50.7	3.92593	11.51	S Memory test 2	J	long	182	993.168	3	5.20401	6.9009	5.45697	1.69689
10025G	PAK	F	50.7	3.92593	11.51	F Memory test 2	Z	short	44	60.1168	0	3.78419	4.09629	1.36629	0.3121
10025G	PAK	F	50.7	3.92593	11.51	F Memory test 2	J	long	134	107.13	22	4.89784	4.67404	0.799478	-0.223797
10025G	PAK	F	40.03	3.68963	11.51	F Memory test 2	S	short	328	1699.55	21	5.79301	7.43812	5.18155	1.64511
